# Supplementary material for: Genome-wide association study of pre-harvest sprouting resistance and grain color in common wheat (Triticum aestivum L.)
Source: BMC Plant Biol. 2025 Jul 29;25:973. doi: 10.1186/s12870-025-07039-y (PMC12306042; doi:10.1186/s12870-025-07039-y)
Supplement: Supplementary file 2 — Supplementary Material 2. [file 12870_2025_7039_MOESM2_ESM.xlsx]

## Sheet: Table S1
Table S1. Information, population structure, PHS phenotype data and seed color data of the 235 wheat cultivars used in the genome-wide association study.
Cultivar ID	Cultivar (line)	City	Wheat Zone	K=3	GP15	GP16	GP17	GP18	GP19	BLUP	GC-visual ( 1: white-grain, 2: red-grain)	GC.a.b (a*/b* value measured by colorimeter）	GC.a.L(a*/L* value measured by colorimeter）	Number of favorable alleles
GWAS1	Emai 596	Hubei	Ⅲ	3	82.0686	90.8287	91.3601	91.2886	93.1426	85.8306	1	0.295552	0.153605	10
GWAS2	Yang 05-117	Jiangsu	Ⅲ	3	13.4043	62.1432	63.3786	21.428	12.1818	39.4185	2	0.402271	0.210533	23
GWAS3	Yanzhan 4110	Henan	Ⅱ	1	70.4147	92.7663	82.2661	72.7671	93.5774	79.6294	1	0.30872	0.173743	11
GWAS4	Chuanmai 42	Sichuan	Ⅳ	3	69.6241	94.3945	62.5009	62.8539	32.1031	64.4504	2	0.413582	0.220158	11
GWAS5	Shaannong 138	Shaanxi	Ⅱ	1	76.1996	94.2032	52.7728	75.4376	90.2094	75.7691	1	0.337705	0.185572	12
GWAS6	Emai 27	Hubei	Ⅲ	3	15.4966	81.3956	38.2365	31.6535	11.7746	40.4304	2	0.426077	0.234954	18
GWAS7	Yang 06-144	Jiangsu	Ⅲ	3	63.8013	96.6063	40.2992	32.6026	12.4682	51.7279	2	0.430481	0.230486	19
GWAS8	Lantian 13	Gansu	Ⅷ	3	54.3247	50.081	66.1819	57.5094	54.5688	57.9277	2	0.395766	0.216447	14
GWAS9	Lantian 17	Gansu	Ⅷ	3	90.7443	85.0753	75.2207	30.9546	63.8727	68.5498	2	0.420235	0.22345	15
GWAS10	SYN1	CIMMYT	CIMMYT	1	62.4837	76.2461	66.6656	39.8987	43.3374	58.9303	2	0.404069	0.214812	15
GWAS11	Luohan 6	Henan	Ⅱ	2	85.3683	79.1424	64.4109	78.0715	81.6287	75.7353	1	0.316139	0.166687	13
GWAS12	Xiaoyan 22	Shaanxi	Ⅱ	1	93.896	92.1335	75.9259	84.9669	90.9964	84.0205	1	0.302102	0.155737	12
GWAS13	Jingfumai 1	Hubei	Ⅲ	3	11.5771	65.8391	43.7849	1.67093	3.43666	31.6492	2	0.407647	0.20978	23
GWAS14	Yangmai 12	Jiangsu	Ⅲ	3	39.6115	60.4812	53.6996	1.9536	8.19337	37.9737	2	0.4087	0.209869	23
GWAS15	Ningchun 47	Ningxia	Ⅷ	1	66.1233	76.2926	79.3626	84.2486	13.2139	64.0747	2	0.404399	0.211411	8
GWAS16	Neimai 8	Sichuan	Ⅳ	3	79.8653	85.519	68.8242	70.5126	77.4461	74.6505	1	0.318811	0.168933	14
GWAS17	Xinmai 16	Henan	Ⅱ	2	82.4969	71.2354	61.0609	72.6877	45.6399	66.4074	1	0.309381	0.16817	14
GWAS18	Mianyang 99-7	Sichuan	Ⅳ	3	53.3914	83.8466	74.2538	43.2424	6.17026	54.2703	2	0.414472	0.217179	20
GWAS19	Ping’an 6	Henan	Ⅱ	2	81.2745	87.5147	71.2489	83.128	86.6959	79.3051	1	0.314113	0.162253	11
GWAS20	Jinfeng 3	Henan	Ⅱ	2	67.5006	82.0438	60.9424	79.4674	85.6152	73.5416	1	0.313791	0.166451	11
GWAS21	E’en 1	Hubei	Ⅲ	1	40.3274	83.9505	32.5431	31.9083	1.64988	42.4173	2	0.402223	0.208677	19
GWAS22	Yumai 70-36	Henan	Ⅱ	1	77.7949	89.9007	81.7401	91.8395	97.1874	84.1119	1	0.315038	0.167042	11
GWAS23	Mianmai 42	Sichuan	Ⅳ	3	48.5917	49.6993	21.9917	7.99991	19.9757	35.5275	2	0.433432	0.220286	18
GWAS24	Ningdong 11	Ningxia	Ⅷ	1	69.0334	40.5695	51.1341	32.6618	25.6609	47.2376	2	0.396423	0.204113	16
GWAS25	Jimai 20	Shandong	Ⅱ	1	69.5685	69.1399	47.3835	72.3066	91.0696	69.1549	1	0.314758	0.178364	12
GWAS26	Zhengmai 9694	Henan	Ⅱ	1	75.535	72.4727	53.8918	74.944	86.8718	71.5494	1	0.292141	0.152523	9
GWAS27	Zhengyumai 958	Henan	Ⅱ	3	63.2797	62.626	67.0651	74.7728	79.4035	68.7648	1	0.312185	0.165073	14
GWAS28	Emai 580	Hubei	Ⅲ	3	46.7045	88.8664	57.3521	52.5197	85.4937	66.0403	1	NA	NA	17
GWAS29	CJ9306	Jiangsu	Ⅲ	3	11.5646	34.4593	22.14	31.3557	13.6766	29.4454	2	0.401405	0.216333	20
GWAS30	Xiangmai 55	Hubei	Ⅲ	3	63.5659	93.8767	84.0164	72.6647	26.4638	67.6623	2	0.384089	0.196947	13
GWAS31	Keda 9612	Henan	Ⅱ	1	45.2846	NA	66.6839	89.5245	76.57	70.9549	1	0.329016	0.186996	9
GWAS32	Yannong 22	Shandong	Ⅱ	1	53.7985	70.3552	50.4469	70.0605	73.1746	63.8385	1	0.331685	0.181293	10
GWAS33	Qingfeng 1	Shandong	Ⅱ	1	72.1788	72.7896	50.7188	67.7043	86.3719	69.2045	1	0.31463	0.184623	10
GWAS34	Xumai 27	Jiangsu	Ⅱ	3	83.9831	96.0859	84.3382	92.3077	93.933	86.1598	1	0.301611	0.148278	12
GWAS35	Zhoumai 17	Henan	Ⅱ	1	76.9714	83.3833	57.8136	94.4879	90.5166	78.1809	1	0.320996	0.176322	11
GWAS36	E’en 6	Hubei	Ⅲ	1	40.7643	90.9797	18.6129	27.1698	16.491	43.0288	2	0.373585	0.180394	17
GWAS37	Zhoumai 23	Henan	Ⅱ	3	65.9116	74.2655	59.7694	73.3012	91.8239	71.2368	1	0.294921	0.153507	13
GWAS38	Mianmai 1403	Sichuan	Ⅳ	1	44.0522	45.4972	24.0958	19.2292	5.08808	33.6078	2	0.38006	0.202845	19
GWAS39	Xikemai 4	Sichuan	Ⅳ	3	68.4825	79.7845	52.9681	69.1438	90.7386	71.1128	1	0.301568	0.167919	16
GWAS40	XK0106-1-0806	Sichuan	Ⅳ	3	89.5892	95.5919	80.1982	91.8398	91.5185	85.8388	1	0.296016	0.161242	11
GWAS41	Yangmai 22	Jiangsu	Ⅲ	3	32.3025	70.0695	18.0143	21.8596	12.821	36.4825	2	0.442393	0.230815	20
GWAS42	Zhongmai 1	Henan	Ⅱ	2	68.7874	60.5936	71.7426	71.2637	64.8889	67.1058	1	0.304046	0.168349	13
GWAS43	Kenong 9204	Hebei	Ⅱ	1	54.2489	81.4533	47.9624	70.4925	85.1567	67.4483	1	0.309264	0.160356	11
GWAS44	Luomai 21	Henan	Ⅱ	1	79.6953	65.9334	50.4999	79.9306	94.4903	72.698	1	0.316301	0.170133	13
GWAS45	Yumai 49-168	Henan	Ⅱ	2	73.7716	92.0046	68.8655	87.386	95.0933	80.5251	1	0.309284	0.170834	11
GWAS46	Lantian 23	Gansu	Ⅷ	3	90.517	60.3096	69.8772	63.3151	70.9296	70.0759	2	0.380411	0.196361	14
GWAS47	Xiangmai 99	Henan	Ⅱ	2	77.3524	88.2879	78.9898	76.3636	92.005	79.8602	1	0.332117	0.181434	11
GWAS48	Wanmai 52	Anhui	Ⅱ	2	95.0547	80.2957	82.2007	67.3686	90.9713	80.3184	1	0.306594	0.170011	11
GWAS49	Zhoumai 22	Henan	Ⅱ	2	77.1194	90.7181	78.0374	93.8602	92.324	83.0357	1	0.329846	0.179701	11
GWAS50	Ningdong 10	Ningxia	Ⅷ	1	83.9886	59.4963	63.5701	33.99	21.95	54.6216	2	NA	NA	16
GWAS51	Zhoumai 16	Henan	Ⅱ	1	72.5058	81.8982	73.4203	81.9334	95.7316	78.5702	1	0.330332	0.185022	8
GWAS52	Yunong 202	Henan	Ⅱ	2	68.5143	88.3405	62.6439	91.5359	94.3461	78.5519	1	0.322024	0.173504	12
GWAS53	Shannong 664	Shandong	Ⅱ	1	68.5461	77.5851	75.985	55.938	74.9469	69.7487	1	0.318506	0.180082	13
GWAS54	Shannong 189	Shandong	Ⅱ	1	49.62	77.7053	56.2308	50.5358	82.9691	63.7083	1	0.313745	0.170675	16
GWAS55	Yumai 52	Henan	Ⅱ	2	76.8192	82.7022	71.8531	81.9048	91.8186	78.5044	1	0.324422	0.184217	11
GWAS56	Chuanmai 50	Sichuan	Ⅳ	3	79.7926	86.2317	75.8071	69.4614	93.5581	78.4629	1	0.292274	0.146981	16
GWAS57	Xinmai 18	Henan	Ⅱ	2	80.7035	90.9483	70.9096	89.3404	90.1399	81.3521	1	0.312654	0.173826	10
GWAS58	Ning 7840	Jiangsu	Ⅲ	1	30.8759	87.1204	34.0374	18.4379	2.47525	40.559	2	0.392466	0.197526	22
GWAS59	Yangmai 158	Jiangsu	Ⅲ	3	12.2593	49.0016	31.8392	5.14307	2.36742	27.3302	2	0.403275	0.204326	23
GWAS60	Yannong 24	Shandong	Ⅱ	1	57.2584	57.1085	50.9748	41.5478	93.0926	60.8379	1	0.324396	0.189061	13
GWAS61	Chuanmai 52	Sichuan	Ⅳ	1	35.2023	83.7121	61.3085	87.1008	89.7474	70.4327	1	0.32422	0.17905	14
GWAS62	Xikemai 2	Sichuan	Ⅳ	3	60.5497	81.886	40.4021	63.2865	81.2719	65.4453	1	0.303014	0.164205	16
GWAS63	14FHBSN6404	CIMMYT	CIMMYT	1	21.3836	83.029	43.6499	79.3763	71.777	61.4716	2	0.388486	0.200355	12
GWAS64	Taishan 21	Shandong	Ⅱ	1	40.3196	55.8413	53.2226	33.2126	84.5443	55.3183	1	0.324474	0.182543	11
GWAS65	Xinong 979	Shaanxi	Ⅱ	3	86.8082	92.5369	92.9669	86.6709	84.0458	84.8793	1	0.318406	0.160291	9
GWAS66	Yang 07-49	Jiangsu	Ⅲ	3	62.9579	79.3449	23.9659	4.8779	0.225225	39.2228	2	0.401213	0.209304	19
GWAS67	Linfen 138	Shanxi	Ⅱ	3	83.2425	74.9132	78.5236	85.4036	95.5336	80.6083	1	0.311711	0.160941	12
GWAS68	Han 3475	Hebei	Ⅱ	1	59.8014	77.707	58.9256	81.9676	75.1693	69.8444	1	0.320041	0.175253	12
GWAS69	Han 6172	Hebei	Ⅱ	1	81.9342	82.4166	48.4296	92.1983	88.8625	76.6125	1	0.331997	0.192524	8
GWAS70	Jimai 30	Hebei	Ⅱ	2	83.8701	85.9043	77.3227	68.3659	87.5613	78.1559	1	0.321186	0.181005	13
GWAS71	Liken 2	Shaanxi	Ⅱ	1	90.4066	98.9097	82.1789	99.6988	97.4631	89.1866	1	0.302168	0.152645	7
GWAS72	Xumai 29	Jiangsu	Ⅱ	2	42.6768	74.9354	84.0637	78.4719	89.6694	72.5749	1	0.351303	0.191442	9
GWAS73	Wenmai 6	Henan	Ⅱ	2	56.7164	85.3318	66.9035	87.8932	77.0555	73.6454	1	0.324001	0.181934	11
GWAS74	Xinmai 20	Henan	Ⅱ	2	72.3401	81.4285	78.0407	64.1625	75.3755	72.832	1	0.322482	0.181129	13
GWAS75	Yan 5158	Shandong	Ⅱ	1	75.3625	66.5802	70.1474	54.0909	88.7691	70.4578	1	0.327417	0.18867	10
GWAS76	Lin Y867	Shanxi	Ⅱ	1	93.1283	95.8367	87.878	84.4995	99.601	87.8902	1	0.328315	0.184058	10
GWAS77	Emai 23	Hubei	Ⅲ	3	61.4088	90.8288	57.5926	54.1589	88.7794	69.7096	1	0.321239	0.168996	14
GWAS78	Jining 16	Shandong	Ⅱ	3	42.0293	82.1138	57.2381	90.6823	78.7393	69.3792	1	NA	NA	11
GWAS79	Shaan 715	Shaanxi	Ⅱ	1	56.0424	92.6345	72.1217	60.3175	91.4753	73.0411	1	0.329413	0.178841	12
GWAS80	Wanmai 38	Anhui	Ⅱ	2	70.2242	71.2324	60.5182	66.9487	70.9146	67.5364	1	0.321589	0.18409	13
GWAS81	Wenmai 7	Henan	Ⅱ	2	83.2333	93.8673	62.5204	85.1878	51.5188	73.6691	1	0.315082	0.162126	11
GWAS82	Yumai 48	Henan	Ⅱ	3	69.7538	73.9372	43.241	79.8719	94.2145	71.0961	1	0.302877	0.162232	11
GWAS83	Chuanmai 51	Sichuan	Ⅳ	3	84.8645	96.2939	81.8692	93.6079	73.1201	82.6485	1	0.304561	0.163264	16
GWAS84	Xinmai 22	Henan	Ⅱ	2	67.987	88.8941	60.2368	83.1604	92.3018	76.4006	1	0.31214	0.162149	10
GWAS85	Kenong 199	Hebei	Ⅱ	1	63.9968	52.2746	54.6655	49.761	76.3543	60.3455	1	0.341005	0.191699	15
GWAS86	Lianmai 1	Jiangsu	Ⅱ	1	75.7127	79.3966	61.8334	84.1752	93.7636	76.7874	1	0.322956	0.18126	13
GWAS87	Liangxing 99	Hebei	Ⅱ	1	51.8717	76.0657	48.5082	70.5104	77.1088	64.8854	1	0.328651	0.18326	10
GWAS88	Shuangkang 7438	Sichuan	Ⅳ	1	49.566	74.2107	49.0781	69.9371	67.3995	62.5538	1	0.335581	0.188701	12
GWAS89	Zhenmai 6	Jiangsu	Ⅲ	3	25.5209	67.0316	42.8486	34.8949	4.35598	39.7741	2	0.405892	0.203112	19
GWAS91	Yannong 19	Shandong	Ⅱ	1	91.3636	87.118	83.6938	95.6719	97.8954	86.8102	1	0.323185	0.178841	9
GWAS92	Chang 6359	Shanxi	Ⅱ	3	55.6062	64.7955	54.3801	64.8992	82.4892	64.567	1	0.33446	0.174003	16
GWAS93	Xinong 3517	Shaanxi	Ⅱ	3	47.6611	81.702	54.7697	73.9427	88.5702	68.6805	1	0.349414	0.18836	8
GWAS94	Lantian 18	Gansu	Ⅷ	3	35.7512	38.3659	36.3755	42.9018	13.6162	38.4898	2	0.423985	0.214021	17
GWAS95	Ningmai 16	Jiangsu	Ⅲ	3	NA	85.9898	58.3042	30.6874	1.23433	47.5305	2	0.409976	0.203505	20
GWAS96	Luohan 7	Henan	Ⅱ	1	71.7715	69.4556	68.6347	72.677	70.9903	69.8374	1	0.340199	0.190748	13
GWAS97	E’en 5	Hubei	Ⅲ	1	39.6465	71.3675	18.8196	23.9166	1.57021	36.5251	2	0.401007	0.203085	20
GWAS98	Linfen 137	Shanxi	Ⅱ	3	50.6736	78.7014	40.393	48.8889	82.427	61.2959	1	NA	NA	14
GWAS99	14FHBSN6405	CIMMYT	CIMMYT	1	54.5071	85.6828	17.6904	21.9452	22.8546	44.4847	2	NA	NA	17
GWAS100	Wenmai 18	Henan	Ⅱ	2	84.9331	83.8428	78.5463	91.9722	76.7538	80.3448	1	NA	NA	11
GWAS101	Wenmai 19	Henan	Ⅱ	2	61.1057	75.4475	57.0812	71.2211	90.3761	70.1235	1	NA	NA	13
GWAS102	Zhenmai 9	Jiangsu	Ⅲ	3	76.3275	89.8429	67.9676	30.2052	4.41005	55.5894	2	0.405257	0.201897	20
GWAS103	Jimai 38	Hebei	Ⅱ	1	44.2785	66.3573	52.2888	52.784	87.6341	61.4027	1	0.311948	0.18166	13
GWAS104	Lantian 15	Gansu	Ⅷ	1	59.9666	39.8088	49.3185	50.2887	52.7815	52.8013	2	0.401393	0.198565	21
GWAS105	Emai 12	Hubei	Ⅲ	3	69.1174	50.6109	61.5455	40.9374	74.7204	60.3252	1	0.312178	0.170508	16
GWAS106	Zhengmai 9023	Henan	Ⅱ	3	60.3055	89.6508	74.4582	81.8658	88.2438	76.7273	1	0.324159	0.163783	8
GWAS107	Shijiazhuang 8	Hebei	Ⅱ	1	81.6928	61.1467	78.5219	59.326	91.3963	72.9558	1	0.336086	0.17501	16
GWAS108	Jingdong 17	Beijing	Ⅰ	1	71.0591	85.2214	63.8372	88.2696	87.0209	76.8759	1	NA	NA	11
GWAS109	Xinong 9871	Shaanxi	Ⅱ	3	43.3968	95.6537	72.8896	88.0808	74.0062	73.2825	1	0.322449	0.175065	11
GWAS110	Jimai 21	Shandong	Ⅱ	1	64.1884	58.0786	60.9846	51.4115	82.0772	64.1272	1	0.336018	0.185609	12
GWAS111	Yang 06G86	Jiangsu	Ⅲ	3	41.8701	47.4926	35.9504	33.8226	2.90179	37.654	2	0.413953	0.222062	20
GWAS112	Xinmai 11	Henan	Ⅱ	2	60.5269	77.8012	57.3994	64.4141	13.1593	56.3537	1	0.323045	0.171204	17
GWAS113	Huaimai 20	Jiangsu	Ⅱ	1	51.7902	65.0354	63.1854	67.6978	75.2381	64.6975	1	0.331666	0.186955	13
GWAS114	14FHBSN6402	CIMMYT	CIMMYT	1	81.0479	95.0865	57.6233	89.0762	97.6263	81.0863	1	0.31053	0.162284	13
GWAS115	Luomai 6010	Henan	Ⅱ	3	37.7969	56.3469	35.1335	64.8452	82.5806	56.9255	1	0.314953	0.167483	15
GWAS116	Xinmai 9817	Henan	Ⅱ	3	84.7203	96.1703	72.1353	94.8443	89.6029	83.9456	1	0.325513	0.16748	11
GWAS117	Xinmai 13	Henan	Ⅱ	1	42.4234	79.2892	50.9979	83.9281	59.0931	63.4849	1	0.316872	0.168923	10
GWAS118	Yangmai 20	Jiangsu	Ⅲ	3	48.0786	66.5777	15.5407	15.3035	14.7736	37.3577	2	0.413085	0.21429	23
GWAS119	Shaanmai 150	Shaanxi	Ⅱ	3	64.2511	91.0674	85.9545	95.4973	85.4553	81.383	1	0.305645	0.158785	8
GWAS120	Zhoumai 18	Henan	Ⅱ	1	45.3004	79.3903	45.223	71.6489	65.4167	61.9436	1	0.329528	0.172899	11
GWAS121	Beijing 0045	Beijing	Ⅰ	1	83.9989	73.8625	63.6032	88.4167	93.1424	78.1558	1	0.322768	0.16509	12
GWAS122	Yunong 035	Henan	Ⅱ	2	60.1366	83.2209	71.3427	72.8853	95.9106	74.8738	1	0.330256	0.184028	11
GWAS123	Yangmai 15	Jiangsu	Ⅲ	3	49.7696	56.0898	52.6259	21.0526	22.7558	44.7859	2	0.444978	0.235674	17
GWAS124	Hua 2533	Hubei	Ⅲ	2	72.9479	75.8689	58.9712	84.2463	71.1816	71.4655	1	0.311311	0.167443	14
GWAS128	Zhengyumai 9987	Henan	Ⅱ	2	68.1623	72.5896	47.8972	81.9993	87.91	70.6827	1	0.320122	0.173001	12
GWAS129	Zhongmai 12	Beijing	Ⅰ	1	67.9074	62.5959	48.6023	69.2876	74.1568	64.6309	1	0.32815	0.176419	11
GWAS130	Luoxin 998	Henan	Ⅱ	1	82.9425	77.4229	46.0129	73.9251	67.214	68.827	1	0.333888	0.181554	13
GWAS131	Yang 07-44	Jiangsu	Ⅲ	2	52.853	70.735	69.2614	52.914	78.9124	64.9881	1	0.311685	0.168727	16
GWAS132	Fanmai 5	Henan	Ⅱ	1	73.8863	58.1476	75.4502	53.8335	76.5476	67.2048	1	0.320052	0.184577	13
GWAS133	Sumai 3	Jiangsu	Ⅲ	3	68.9661	87.2169	58.7609	30.9403	22.4497	55.5189	2	0.40897	0.20415	23
GWAS134	Hua 2566	Hubei	Ⅲ	3	30.9756	72.6578	27.1077	21.0383	10.1798	37.6409	2	0.437642	0.227557	18
GWAS136	Luo 4-168	Henan	Ⅱ	2	52.08	57.754	50.2571	66.2703	65.0319	59.3944	1	0.308087	0.171201	14
GWAS137	Ningmai 9	Jiangsu	Ⅲ	3	28.1858	61.271	44.3325	19.7643	4.15717	36.9269	2	0.435822	0.246633	18
GWAS138	Xikemai 5	Sichuan	Ⅳ	3	69.9571	83.9013	76.4128	54.4304	61.0528	68.4073	2	0.391725	0.200039	15
GWAS139	Xinmai 26	Henan	Ⅱ	3	79.7674	54.5335	58.4835	80.0784	83.3378	70.2864	1	0.330193	0.184955	10
GWAS140	Xuke 1	Henan	Ⅱ	2	80.5929	70.4108	42.4305	79.413	86.8472	70.8736	1	0.326576	0.181304	12
GWAS141	Ningmai 8	Jiangsu	Ⅲ	3	73.0088	88.4965	46.4125	36.4344	19.8792	54.2327	2	0.38751	0.198302	13
GWAS142	Zhengmai 004	Henan	Ⅱ	1	44.9614	58.0284	34.516	42.288	70.092	52.4184	1	0.327137	0.178832	17
GWAS143	Han 5316	Hebei	Ⅱ	2	30.5688	74.2352	61.3135	57.4189	76.5217	60.8507	1	0.341514	0.190587	10
GWAS144	Zhongnong 2	Beijing	Ⅰ	3	87.6797	85.1802	79.4531	57.3899	44.9291	70.0228	2	0.412978	0.221234	15
GWAS145	Weimai 8	Shandong	Ⅱ	1	61.735	97.1313	62.5616	93.4219	88.0878	78.1413	1	0.31698	0.158892	14
GWAS146	Zhenmai 168	Jiangsu	Ⅲ	3	48.9186	95.435	74.0399	71.1166	1.62197	59.3505	2	0.387853	0.188812	14
GWAS147	Shaanmai 139	Shaanxi	Ⅱ	3	44.9153	89.5797	48.997	84.3478	85.583	69.3391	1	0.332914	0.173653	10
GWAS148	04 zhong 36	Henan	Ⅱ	1	58.5714	89.7594	56.7616	64.8253	49.5487	64.186	1	0.334825	0.175707	14
GWAS149	Tainong 18	Shandong	Ⅱ	1	74.9254	59.0971	65.5702	54.3791	64.929	63.6262	1	0.333333	0.189166	12
GWAS150	Shannong 16	Shandong	Ⅱ	1	75.3785	53.6223	41.8753	64.427	74.469	62.4833	1	0.324924	0.180022	16
GWAS151	Xinong 2000	Shaanxi	Ⅱ	3	64.553	93.5016	73.3265	95.7974	87.2441	80.0716	1	0.349329	0.191835	12
GWAS152	Heng 115	Hebei	Ⅱ	1	79.0157	68.3097	54.6176	57.546	95.1599	70.0256	1	0.332778	0.167754	15
GWAS153	14FHBSN6409	CIMMYT	CIMMYT	1	79.8898	85.2898	51.9529	63.85	88.155	72.4606	1	0.330764	0.175232	12
GWAS154	Yumai 49-198	Henan	Ⅱ	2	75.0614	85.5856	54.0467	84.6707	85.8639	74.902	1	0.328612	0.177207	11
GWAS155	Yumai 69	Henan	Ⅱ	2	67.4344	83.2581	70.4395	69.209	92.2878	74.7281	1	0.318077	0.173798	13
GWAS156	Heng 4422	Hebei	Ⅱ	1	36.001	69.5691	40.2593	52.183	76.6859	56.5886	1	0.328881	0.172407	17
GWAS157	Yangmai 13	Jiangsu	Ⅲ	3	60.1892	90.1577	54.0363	44.1362	45.8195	59.8895	2	0.403498	0.215106	18
GWAS158	Xiangmai 25	Hubei	Ⅲ	3	61.298	94.4372	52.173	63.5967	52.4413	64.8655	2	0.395685	0.194673	14
GWAS159	Ocoroni	CIMMYT	CIMMYT	2	54.8026	86.9136	58.2553	24.5	19.8578	51.4846	2	0.414953	0.204745	17
GWAS160	Yang 07-15	Jiangsu	Ⅲ	3	60.908	86.4323	43.3165	16.4652	52.2292	54.0092	2	0.396197	0.187648	17
GWAS161	Zhengmai 98	Henan	Ⅱ	3	83.6465	92.9583	66.2392	72.8762	53.7173	72.5111	1	0.319578	0.172824	17
GWAS162	Xinmai 9817 selection	Henan	Ⅱ	2	84.0434	93.6464	81.3038	91.8681	87.4247	84.0823	1	0.325274	0.16702	10
GWAS163	Aizao 791-99 selection	Henan	Ⅱ	3	69.6318	69.189	52.7784	63.198	87.8447	68.0076	1	0.321927	0.173056	10
GWAS164	Hemai 13	Shandong	Ⅱ	3	63.2684	78.3779	60.5443	64.0246	89.242	70.1614	1	0.307901	0.162786	9
GWAS165	Qinnong 142	Shaanxi	Ⅱ	3	77.0486	94.2782	50.7752	89.7075	91.7212	78.241	1	0.319741	0.168859	8
GWAS166	14FHBSN6411	CIMMYT	CIMMYT	1	49.5645	81.5911	30.6444	8.90307	0.683247	39.2253	2	0.419438	0.218113	17
GWAS167	Emai 11	Hubei	Ⅲ	3	36.3494	81.8167	41.0041	42.0335	45.4396	51.8735	1	0.321788	0.171399	15
GWAS168	Xiaoyan 166	Shaanxi	Ⅱ	3	86.6598	93.2642	68.8674	84.0517	85.0531	80.4894	1	0.321915	0.169559	10
GWAS169	Lianmai 2	Jiangsu	Ⅱ	1	60.5427	62.7797	48.0339	72.6766	90.7957	66.6945	1	0.308781	0.17254	13
GWAS170	Yangmai 14	Jiangsu	Ⅲ	3	26.8863	68.2399	24.2349	11.0887	8.39145	33.7555	2	0.411931	0.215502	22
GWAS171	Emai 352	Hubei	Ⅲ	3	68.216	67.0367	19.9708	1.20601	4.23544	37.4234	2	0.43248	0.229739	22
GWAS172	Zhengmai 366	Henan	Ⅱ	3	58.4478	91.5194	47.3162	94.137	79.0586	72.4694	1	0.322111	0.172466	13
GWAS173	Xinong 88	Shaanxi	Ⅱ	3	67.8767	65.8887	57.1937	66.3486	81.3464	67.3374	1	0.302328	0.161238	12
GWAS174	Jingzhou 66	Hubei	Ⅲ	3	38.9615	64.1676	9.18596	16.8996	50.8195	40.6787	2	0.394924	0.216243	13
GWAS175	Emai 18	Hubei	Ⅲ	3	19.9119	76.8878	50.799	49.3954	35.9452	49.5703	1	0.322659	0.173748	15
GWAS176	Shaannong 78	Shaanxi	Ⅱ	1	66.9937	87.7194	49.792	86.1944	64.9843	70.1995	1	0.323129	0.163909	12
GWAS177	Lin Y7287	Shanxi	Ⅱ	1	60.3101	70.974	59.1133	66.2603	93.6095	69.2892	1	0.328943	0.176645	7
GWAS178	Lunxuan 987	Beijing	Ⅰ	1	61.4475	30.4011	24.5005	37.4753	12.8463	38.4327	2	0.391451	0.190533	18
GWAS179	Jimai 22	Shandong	Ⅱ	1	52.4259	75.6676	65.9215	78.3686	88.8066	71.125	1	0.31749	0.176118	13
GWAS180	Shannong 15	Shandong	Ⅱ	1	72.3466	79.9893	81.9009	87.1002	93.9661	80.2195	1	0.328206	0.173808	10
GWAS181	Yangfumai 2	Jiangsu	Ⅲ	3	39.5382	48.1627	31.1861	5.35229	7.42188	33.2844	2	0.428056	0.221614	21
GWAS182	Shaannong 757	Shaanxi	Ⅱ	3	55.1868	74.1764	56.7972	61.432	70.9746	63.9614	1	0.300965	0.15661	16
GWAS183	Yangmai 16	Jiangsu	Ⅲ	3	55.0128	99.1935	89.0838	57.2408	53.0959	69.8538	2	0.383226	0.190226	13
GWAS184	Linyou 2069	Shanxi	Ⅱ	1	67.2036	78.6966	52.078	84.8333	91.3678	73.308	1	0.322186	0.177217	12
GWAS185	Yangmai 11	Jiangsu	Ⅲ	3	29.1388	58.6523	37.1111	5.04694	4.60116	33.0343	2	NA	NA	23
GWAS186	Shaanmai 159	Shaanxi	Ⅱ	1	61.609	92.896	62.7299	77.9974	78.2671	73.1937	1	NA	NA	13
GWAS187	Jingdong 8	Beijing	Ⅰ	1	70.7143	69.2128	72.3971	63.6826	41.3606	63.7598	2	0.411576	0.213732	16
GWAS188	Zhengnong 17	Henan	Ⅱ	2	81.0503	71.1111	69.0873	79.5353	84.5105	75.1761	1	0.344645	0.18198	9
GWAS189	14FHBSN6408	CIMMYT	CIMMYT	1	62.9724	70.1504	40.0293	70.3738	89.1853	66.3386	1	0.333294	0.177386	14
GWAS190	Yumai 70	Henan	Ⅱ	1	85.3299	94.7142	68.7914	84.9046	85.0582	80.807	1	0.331391	0.182345	9
GWAS191	Yan 5286	Shandong	Ⅱ	3	79.5479	91.5707	85.5949	93.498	92.5688	84.8375	1	0.32961	0.174164	9
GWAS192	Hengguan 35	Hebei	Ⅱ	1	58.2996	87.5346	73.4399	69.232	72.3595	71.0704	1	0.317843	0.175896	11
GWAS193	Kaimai 18	Henan	Ⅱ	2	77.506	82.6237	81.2344	75.2381	98.3591	80.2312	1	0.323412	0.18019	11
GWAS194	Heng 136	Hebei	Ⅱ	1	78.3699	76.1634	50.1281	53.6036	92.3949	69.3552	1	0.327607	0.168167	13
GWAS195	Yumai 10	Henan	Ⅱ	1	85.7285	53.5695	67.8899	50.4149	91.3526	69.0687	1	0.330995	0.189842	14
GWAS196	Luohan 2	Henan	Ⅱ	2	80.5008	83.6722	75.4605	72.6685	91.9369	78.36	1	0.334696	0.181341	12
GWAS197	Ping’an 3	Henan	Ⅱ	2	77.4854	83.7842	69.5474	86.5646	91.4574	79.1331	1	0.327089	0.17459	10
GWAS198	Jingmai 103	Hubei	Ⅲ	3	40.8503	69.1823	29.5943	15.0943	17.1602	39.3085	2	0.396076	0.199041	19
GWAS199	Chuanmai 42 selection	Sichuan	Ⅳ	3	34.135	85.2101	54.4667	51.1401	30.3292	53.3252	2	0.409566	0.21288	11
GWAS200	Yannong 21	Shandong	Ⅱ	2	88.7931	91.4678	74.9494	91.8999	96.9778	85.0573	1	0.323731	0.184005	11
GWAS201	Bainong 160	Henan	Ⅱ	2	56.9679	77.5499	43.6111	48.3415	72.5712	60.6799	1	0.339555	0.187325	16
GWAS202	Shaan 627	Shaanxi	Ⅱ	1	69	88.4834	55.2313	80.2782	93.7903	75.4263	1	0.336635	0.181656	9
GWAS203	Jinan 17 selection	Shandong	Ⅱ	1	80.4033	80.9232	82.8226	82.2314	91.0553	80.578	1	0.324643	0.174615	7
GWAS204	E 07901	Hubei	Ⅲ	3	81.8974	94.1878	61.1231	85.4369	87.1317	79.0471	1	0.309972	0.153741	12
GWAS205	Xiaoyan 107	Shaanxi	Ⅱ	3	70.8204	78.4816	60.6233	70.3674	83.7406	71.6028	1	0.298927	0.158111	13
GWAS206	Yumai 38	Henan	Ⅱ	3	61.6667	NA	47.1088	69.6438	94.8862	69.9938	1	0.323151	0.169356	11
GWAS207	Yangmai 17	Jiangsu	Ⅲ	3	16.4062	41.6519	32.3952	19.0556	4.71797	29.6187	2	0.400459	0.20884	21
GWAS208	Xinmai 19	Henan	Ⅱ	2	66.6997	88.6373	52.8105	89.7727	94.4491	76.3652	1	0.311784	0.165553	11
GWAS209	Lumai 21	Shandong	Ⅱ	3	70.5579	77.9136	46.1272	81.2626	93.6533	72.524	1	0.312023	0.177187	9
GWAS210	Huaimai 17	Jiangsu	Ⅱ	1	51.1864	90.4452	72.0855	88.3521	66.7574	72.4084	1	0.32677	0.183826	9
GWAS211	Mianmai 37	Sichuan	Ⅳ	3	36.9149	92.9653	59.4641	45.1037	53.3842	58.7959	2	0.390606	0.185676	13
GWAS212	Chuanmai 43	Sichuan	Ⅳ	3	68.2944	91.2454	62.0167	84.318	78.2635	74.9817	2	0.384348	0.182402	14
GWAS213	Jinan 17	Shandong	Ⅱ	1	88.0308	76.6168	77.1298	82.5081	89.3417	79.9379	1	0.323414	0.175254	6
GWAS214	Lantian 12	Gansu	Ⅷ	1	59.5713	47.4732	63.4346	42.2823	64.2727	56.9812	1	0.310046	0.17325	14
GWAS215	Mianmai 185	Sichuan	Ⅳ	3	50.4538	89.0058	60.0815	41.7206	70.8624	62.8786	2	0.374682	0.188135	15
GWAS216	Lantian 21	Gansu	Ⅷ	1	89.5006	50.3864	61.8972	69.7034	61.15	66.3262	2	0.396274	0.188679	15
GWAS217	Jimai 19	Shandong	Ⅱ	3	89.8298	95.1413	82.6098	88.1677	68.8741	81.7859	1	0.336297	0.172295	8
GWAS218	Lantian 26	Gansu	Ⅷ	1	64.4054	50.101	50.9398	47.1363	64.5434	56.9966	2	0.38019	0.184449	17
GWAS219	Shannong 8355	Shandong	Ⅱ	1	65.2074	87.398	NA	93.7995	91.4954	79.4459	1	0.321062	0.170476	8
GWAS220	Zhongyu 10	Henan	Ⅱ	2	63.9738	79.5455	61.6509	72.6506	75.3741	69.7812	1	0.317643	0.166031	13
GWAS221	Yan 2415	Shandong	Ⅱ	1	35.4077	51.709	62.6013	62.9057	78.3533	59.3245	1	0.32486	0.197812	10
GWAS222	Shaan 253	Shaanxi	Ⅱ	3	59.9552	88.0928	77.1869	87.0226	90.3749	78.09	1	0.311044	0.164835	8
GWAS223	Yuanfeng 175	Shaanxi	Ⅱ	3	78.4628	82.1625	74.7157	86.3778	90.6543	79.7271	1	0.300164	0.15655	7
GWAS224	Xinmai 208	Henan	Ⅱ	1	48.5466	85.8626	80.8824	71.6019	88.6442	73.141	1	0.300536	0.165855	11
GWAS225	Ningchun 4	Ningxia	Ⅷ	1	38.7633	79.9068	82.6216	80.3756	23.2305	61.6641	2	0.419858	0.219598	12
GWAS226	Mianyang 99-3	Sichuan	Ⅳ	3	76.9332	66.5221	54.0602	65.8145	92.4123	70.2093	1	0.329016	0.171891	18
GWAS227	Lunong 116	Shandong	Ⅱ	1	95.2783	79.2306	84.7934	75.1963	92.6919	82.2174	1	0.319173	0.182011	9
GWAS228	Wanmai 50	Anhui	Ⅱ	2	61.1036	78.7252	67.8235	52.8092	75.9247	66.9562	1	0.324992	0.191752	13
GWAS229	Aikang 58	Henan	Ⅱ	1	59.5744	83.8535	61.8232	79.0501	80.7551	71.7747	1	0.335006	0.18711	12
GWAS230	Ningchun 43	Ningxia	Ⅷ	1	60.0699	76.7552	86.4052	72.4327	71.711	72.1643	2	0.394546	0.200935	9
GWAS231	Wuhan 1	Hubei	Ⅲ	1	36.4065	64.9994	15.3198	6.33927	3.23636	31.648	2	0.41229	0.218739	22
GWAS232	Taishan 23	Shandong	Ⅱ	3	69.6707	73.8494	60.1406	85.443	97.1735	74.9859	1	0.31769	0.168025	11
GWAS233	Ningmai 11	Jiangsu	Ⅲ	3	43.5964	90.303	50.0578	31.8428	31.7192	51.2545	2	0.39066	0.186254	13
GWAS234	Lantian 22	Gansu	Ⅷ	1	37.3129	44.1899	20.2586	32.7094	8.48416	34.4469	2	0.419405	0.208716	19
GWAS235	Mayoor	CIMMYT	CIMMYT	1	21.3285	53.1051	16.9282	23.1781	31.5072	34.9666	2	0.414937	0.238397	20
GWAS236	Xumai 216	Jiangsu	Ⅱ	2	73.897	74.7877	62.2962	53.7641	88.7781	69.8364	1	0.337782	0.189505	11
GWAS237	Zhongmai 9	Beijing	Ⅰ	1	84.0174	85.4079	81.9081	93.4745	88.458	83.2385	1	0.334092	0.179919	12
GWAS238	Pumai 10	Henan	Ⅱ	1	46.2217	65.4815	52.7741	67.2056	78.934	62.6253	1	0.33562	0.187188	15
GWAS239	Huaimai 18	Jiangsu	Ⅱ	1	63.2091	60.4928	69.6251	65.2551	85.005	68.1665	1	0.323569	0.182284	13
GWAS240	Yang 07-81	Jiangsu	Ⅲ	3	53.6346	71.2984	68.9641	43.2257	NA	60.6142	2	NA	NA	17
I: Northern Winter Wheat Zone;
II: Yellow and Huai River Valleys Facultative Wheat Zone;
III: Middle and Lower Yangtze Valleys Autumn-Sown Spring Wheat Zone;
IV: Southwestern Autumn-Sown Spring Wheat Zone;
VIII: Northwestern Spring Wheat Zone;
CIMMYT: CIMMYT wheat Zone.
Reference
Liu X, Xu Z, Feng B, Zhou Q, Ji G, Guo S, Liao S, Lin D, Fan X and Wang T (2022) Quantitative trait loci identification and breeding value estimation of grain weight-related traits based on a new wheat 50K single nucleotide polymorphism array-derived genetic map. Front. Plant Sci. 13:967432. doi: 10.3389/fpls.2022.967432

## Sheet: Table S2
Table S2 Information of the designed KASP primers.
QTL	SNP name	SNP(Ref/Alt)	PCR product (bp)	Primer allele 1 (5'-3') a	Primer allele 2 (5'-3') b	Primer common (5'-3')
Qphs.hbaas-2B.2	wsnp_Ex_c269_518324	A/G	134	GAAGGTGACCAAGTTCATGCTCGGTTACGGAATCAGAAGATGATAGCA	GAAGGTCGGAGTCAACGGATTCGGTTACGGAATCAGAAGATGATAGCG	ACGGAACAAATTCCTTTGAGCAACTCT
Qphs.hbaas-2B.3	Excalibur_c19344_137	C/T	94	GAAGGTGACCAAGTTCATGCTGCCCTCTCAATCAGGCAAAGAGTAC	GAAGGTCGGAGTCAACGGATTGCCCTCTCAATCAGGCAAAGAGTAT	CATCCATCTCCAAGTATTTCAAGCCAT
Qphs.hbaas-2B.4	IACX5850	G/A	199	GAAGGTGACCAAGTTCATGCTTCAGGTGCGCTGAGCCTTC	GAAGGTCGGAGTCAACGGATTTCAGGTGCGCTGAGCCTTT	ACACATGATCAAACAGAACGCACG
Qphs.hbaas-6B	BS00106588_51	T/C	156	GAAGGTGACCAAGTTCATGCTCCTGACGACCTTCAGCTCAGTCA	GAAGGTCGGAGTCAACGGATTCCTGACGACCTTCAGCTCAGTCG	CAAAGTTACAGGGGCGTCGG
Qphs.hbaas-7A.2	JD_c149_1700	G/A	186	GAAGGTGACCAAGTTCATGCTGAGAGAGTTGAGGTGGCATAAGAC	GAAGGTCGGAGTCAACGGATTGAGAGAGTTGAGGTGGCATAAGAT	CCAGCACTCACCCACAGCTTT
Qphs.hbaas-7B.2	Tdurum_contig11028_236	T/C	85	GAAGGTGACCAAGTTCATGCTTGCTGTGCAACTGCTTATTATTTTGT	GAAGGTCGGAGTCAACGGATTGCTGTGCAACTGCTTATTATTTTGC	CCTTTGACCCGTTGCAGCATTAC
a The FAM fluorophore adapter sequence GAAGGTGACCAAGTTCATGCT was underlined.
b The HEX fluorophore adapter sequence GAAGGTCGGAGTCAACGGATT was underlined.

## Sheet: Table S3
Table S3 Information about a natural population of 220 wheat accessions genotyped with KASP markers.
Varieties	Country	City	Type	Grain color (W-white, R-red)	GP (%)		KASP Marker*
					2023	2024	BS00106588_51	Excalibur_c19344_137	IACX5850	JD_c149_1700	Tdurum_contig11028_236	wsnp_Ex_c269_518324
[(Cno"S"×Nad-Chr"S"/Son-Rcud	Argentina		Foreign	R	63.7047	47.8632	T	C	G	G	C	G
1(9)/86	Yugoslavia		Foreign	R	33.2154	22.2222	T	C	G	G	C	G
77K314Y	China	Beijing	Cultivar	R	62.8283	45.8101	T	T	G	G	T	G
Ⅱ-36-24	the USA		Foreign	R	11.6836	1.72414	T	C	A	G	T	A
Aet 67-We	Argentina		Foreign	R	81.9344	63.2479	T	C	G	A	C	G
Afghan	Afghanistan		Foreign	W	49.6914	54.8148	T	C	G	G	C	G
Akbar	Bangladesh		Foreign	W	59.0084	67.4528	T	T	G	G	C	G
Aletaibaimaizi	China	Xinjiang	Landrace	R	49.212	50	T	C	G	G	C	G
Angrenshumai	China	Tibet	Landrace	R	82.5	95.2381	T	C	A	G	T	G
Anxiao	China	Fujian	Landrace	R	58.5461	44.9761	NA	C	H	G	T	A
Ariete	Italy		Foreign	R	89.6251	45.2736	T	C	G	G	C	A
Bacanora T88	Mexico		Foreign	W	87.6558	83.945	T	C	G	G	C	G
Baikeheshangmai	China	Hunan	Landrace	R	19.7832	3.84615	T	C	G	G	T	A
Baimanghong	China	Henan	Landrace	R	20.4522	11.9534	T	C	A	G	C	A
Baiquanmang	China	Hubei	Landrace	R	46.2946	40.1869	T	C	A	G	T	A
Baisuizi	China	Shandong	Landrace	W	82.8692	82.9114	T	C	G	G	C	G
Baitiaozi	China	Shaanxi	Landrace	R	26.1439	24	T	C	G	G	T	A
Barra	Italy		Foreign	R	40.3347	1.0929	T	C	G	A	T	A
Batani 70	Pakistan		Foreign	W	25.4008	46.5517	T	C	G	G	T	A
Beijing No.8	China	Beijing	Cultivar	W	69.5053	24.8588	T	C	A	G	C	A
Bendihongmai	China	Shanghai	Landrace	R	26.2701	1.89873	T	C	G	G	T	A
Bendimai	China	Fujian	Landrace	R	33.1491	7.58621	T	C	G	G	T	A
Bendixiaomai	China	Guangxi	Landrace	R	11.3196	0	T	C	G	G	T	A
Bimai 13	China	Guizhou	Cultivar	R	36.5318	43.2161	T	C	G	G	T	G
Biyumai	Australian		Foreign	W	98.6532	49.505	T	C	A	G	C	A
Bodijiang	China	Hubei	Landrace	R	19.5657	12.2449	T	C	G	G	C	G
Buck Atlantico	Argentina		Foreign	R	19.107	0.460829	T	C	G	G	T	G
Canada wheat No.9	Canada		Foreign	R	33.2241	37.6344	T	C	G	G	T	A
Caozihuang	China	Hubei	Landrace	R	25.7363	9.79381	T	C	G	G	T	G
Carpo	the Netherlands		Foreign	R	7.39461	8.40336	T	C	A	G	T	G
Changmangbaiying	China	Tibet	Landrace	R	4.17043	2.1978	T	C	G	G	T	A
Chuan 84-13693	China	Sichuan	Cultivar	R	85.5059	45.2055	T	C	G	G	C	G
Chuan 84-8855	China	Sichuan	Cultivar	R	61.3896	46.9274	T	C	G	G	C	G
Chuanfu 16-7	China	Sichuan	Cultivar	R	58.6597	34.6154	T	C	A	G	C	G
Chun 980	China	Yunnan	Cultivar	R	85.7934	76.5487	T	C	G	H	C	G
Chunmai No.5 variant	China	Xinjiang	Landrace	R	88.8389	76.4706	T	C	A	G	T	A
Cmh74A.630-Sx	Mexico		Foreign	R	44.7724	39.9209	T	C	G	G	C	A
CMH81A.575	Mexico		Foreign	W	55.2547	55.7078	T	C	G	A	C	G
Colfiorito	Italy		Foreign	W	22.7753	23.3202	T	C	A	G	C	G
Dabaimang	China	Hebei	Landrace	W	56.7133	56.6176	T	C	G	G	T	G
Datouhongmai	China	Qinghai	Landrace	W	79.303	85.2071	T	T	G	G	T	G
Dian 175	China	Yunnan	Cultivar	R	96.2614	76.7442	T	C	G	A	C	G
Dian 842-189	China	Yunnan	Cultivar	W	87.1906	70.9677	T	C	G	G	C	G
Dian 852-256	China	Yunnan	Cultivar	R	83.012	89.4928	T	C	A	G	T	A
Dian 89D2-29	China	Yunnan	Cultivar	W	76.137	97.2763	T	C	G	G	T	A
Dingrichunmai	China	Tibet	Landrace	R	88.1564	95.6522	T	C	A	G	T	G
Diwuqu 4	China	Shanghai	Landrace	R	25.8998	2.13904	T	C	G	G	T	A
Dongchunmai -2	China	Tibet	Landrace	R	35.8767	32.9412	T	T	G	G	C	G
Dongnong 122	China	Heilongjiang	Cultivar	R	93.9741	49.7268	T	C	G	G	H	G
Dongnong 78-5062	China	Heilongjiang	Cultivar	R	38.4252	20.4301	T	C	G	G	T	G
Dorico	Italy		Foreign	R	93.1284	52.2613	T	C	G	A	T	G
E 50001	China	Hubei	Cultivar	R	54.1335	17.5299	T	C	G	G	C	A
E 50110	China	Hubei	Cultivar	R	97.9133	68.8119	T	C	G	G	C	G
Egypt N.A.101(W)	Egypt		Foreign	W	69.1805	51.5528	T	C	G	G	C	G
ExtraEarly Blackhull(C.I.13664	the USA		Foreign	R	16.0221	5.84795	T	C	G	G	C	G
Favorit"S"	Romania		Foreign	R	7.5959	6.71141	T	C	G	G	C	G
Fengmai 18(803N2-2)	China	Yunnan	Cultivar	W	80.3139	80.4233	T	T	G	A	C	G
Flicker	Mexico		Foreign	W	84.1366	85.3801	T	C	G	G	T	A
Fudai 94	China	Shaanxi	Cultivar	W	68.4626	50.9804	T	C	A	G	C	G
Funong 60085	China	Fujian	Cultivar	R	7.60204	0.396825	T	C	G	G	C	G
Fury-7C	Mexico		Foreign	W	89.7413	83.4906	T	C	G	G	C	G
Geda	China	Qinghai	Landrace	R	90.9716	74.1379	C	C	NA	G	C	G
Gedacao	China	Henan	Landrace	R	15.8671	8.04598	T	C	G	G	C	A
Genio	Italy		Foreign	R	74.9806	31.295	T	C	G	G	C	G
Gluyas 4	Australian		Foreign	W	96.2543	76.3359	T	C	G	G	C	G
Guangtoumai	China	Guangxi	Landrace	R	22.9197	7.86517	T	C	G	G	T	A
Guangzongxiaomai	China	Shandong	Landrace	W	37.4966	56.5	T	C	G	G	T	A
Gui 83-7	China	Guizhou	Cultivar	W	73.0556	70.8543	T	T	G	G	C	G
Guwanbaisui	China	Fujian	Landrace	R	58.4183	51.8519	C	C	G	G	T	A
H 182	Canada		Foreign	R	61.6782	36.1842	T	C	A	G	T	G
Hb 3045 Med.hard white	Canada		Foreign	W	75.5036	79.8354	T	C	H	H	H	G
Hei 76-24	China	Heilongjiang	Cultivar	R	3.09358	21.2766	T	C	G	G	C	G
Heimangmai	China	Tibet	Landrace	W	57.0892	53.0233	T	C	G	G	C	G
Heshangmai	China	Fujian	Landrace	R	32.6889	21.0526	T	C	G	G	T	A
Hongdongmai	China	Hebei	Landrace	W	59.5357	44.6154	C	C	G	G	T	G
Honghulutou	China	Jiangsu	Landrace	W	31.4182	38.1503	T	C	G	G	T	A
Hongkangbai	China	Jiangsu	Landrace	R	15.0598	6.81818	T	C	G	G	T	A
Hongkemai	China	Zhejiang	Landrace	R	17.0922	9.72222	T	C	G	G	T	A
Honglishashisan	China	Shaanxi	Landrace	R	3.80869	6.63265	T	C	A	G	C	A
Hongmangmai	China	Shaanxi	Landrace	W	72.2395	70.979	T	C	G	G	T	A
Hongyouzitou	China	Henan	Landrace	R	6.98482	7.81893	T	C	G	G	T	A
Huaimai 20	China	Jiangsu	Cultivar	W	90.9348	51.6667	T	C	G	G	C	G
Huangheshang	China	Zhejiang	Landrace	R	8.60317	7.18954	T	T	G	G	C	A
Huangyanglazi	China	Shaanxi	Landrace	R	65.0931	63.9676	T	C	G	G	T	A
Hubeimai	China	Jiangsu	Landrace	R	11.3231	0.680272	T	C	G	G	T	A
Huoshaomai	China	Shanghai	Landrace	R	75.4383	53.5545	T	C	G	G	C	A
Hy 320	Canada		Foreign	R	70.3515	57.5397	T	C	G	G	C	G
ICWH83-0689-1	Syria		Foreign	R	91.7112	77.0701	T	C	A	G	C	G
Jiacangguangtou	China	Henan	Landrace	R	8.05833	7.14286	T	C	G	G	C	A
Jianzimai	China	Zhejiang	Landrace	R	51.2944	63.4286	T	C	G	G	T	A
Jiehder (Pasjry wheat)	Canada		Foreign	W	71.4836	54.1528	T	H	G	G	C	G
Jihua 92 hantiao 307	China	Hebei	Cultivar	W	91.4749	77.8409	T	C	A	G	C	A
Jimai 20	China	Shandong	Cultivar	W	93.0291	58.7912	T	C	A	G	C	G
Jimai 23	China	Hebei	Cultivar	W	65.6462	77.5758	T	C	G	G	C	A
Jimai 32	China	Hebei	Cultivar	W	84.7228	54.1667	T	T	G	G	T	A
Jimai No.1	China	Hebei	Cultivar	W	96.2856	58.427	T	C	A	G	C	G
Jimai No.6	China	Hebei	Cultivar	W	77.8769	26.3158	T	C	G	G	C	G
Jingdong 3063A-2	China	Beijing	Cultivar	R	76.6429	55	T	C	G	G	C	A
Jingdong 3067-1	China	Beijing	Cultivar	R	24.5903	21.2121	T	C	G	G	C	A
Jingshuang No.8	China	Beijing	Cultivar	W	94.5085	68.559	T	C	G	G	T	G
Jinhuangxiaomai	China	Yunnan	Landrace	R	25.4702	27.6786	T	H	H	G	T	H
Jinzhu 9619	China	Guizhou	Cultivar	R	14.2421	23.3161	T	C	G	G	T	G
Jiyu 91-5019	China	Hebei	Cultivar	W	56.8238	68.6131	T	C	A	G	C	G
K.Tumbili	Kenya		Foreign	R	58.0345	79.6813	T	C	G	G	C	G
Kavkaz/Timgalen//3 Oxley	Australian		Foreign	R	74.6428	25.5725	T	C	G	G	C	G
Ke 74-298	China	Heilongjiang	Cultivar	W	97.8378	90.1163	T	C	A	G	T	A
Kelijin	China	Shaanxi	Landrace	W	61.638	64.6341	T	C	A	G	C	G
Kenbo-54	China	Hunan	Cultivar	R	86.6613	74.5902	C	C	G	G	C	G
Kl.H686F2 2600-Sr70×Tob-Cno"S	Australian		Foreign	R	61.4683	62.7907	T	C	A	G	C	G
Lang 8303	China	Hebei	Cultivar	W	75.1837	85.6383	T	C	G	G	C	G
Las 57	Mexico		Foreign	R	72.4817	71.9512	T	C	A	G	C	G
Li 76(147)2-1-2-5	China	Shaanxi	Cultivar	R	6.28519	0.699301	T	C	G	G	T	A
Libero	Italy		Foreign	R	19.1275	21.4844	T	C	G	G	T	G
Lixiahuang	China	Zhejiang	Landrace	R	44.6463	35.8974	T	C	G	G	NA	G
Longfu 85K229	China	Heilongjiang	Cultivar	R	31.1294	17.301	T	C	G	G	C	G
M3281-1	Australian		Foreign	W	49.2704	52.8571	T	T	G	G	C	G
M3486	Australian		Foreign	W	43.4189	72.381	T	C	A	G	C	G
Maya-Nac	Mexico		Foreign	W	81.359	90.1961	T	C	A	G	C	G
Mexican 424S	Mexico		Foreign	W	74.9718	80.8824	T	C	G	G	C	G
Minhe 141-1	China	Qinghai	Cultivar	W	84.0953	87.0536	T	C	G	G	C	G
Minn 2764	the USA		Foreign	R	0.740741	11.1111	T	C	G	G	T	A
MW07	the USA		Foreign	W	31.3217	16.2963	T	C	G	G	C	G
Nanjinghuang	China	Jiangsu	Landrace	R	3.49434	5	T	C	H	G	C	A
Nanlisanyuehuang	China	Shanxi	Landrace	W	98.9091	94.47	T	C	G	G	T	A
Nanzhao 0986	China	Henan	Cultivar	W	56.8685	57.1429	T	C	A	G	C	A
NB 402 Medium hard White	Canada		Foreign	W	73.7764	63.9752	T	C	G	G	C	G
Norin 24	Japan		Foreign	R	91.4917	78.8571	T	C	A	G	C	G
Norin 81	Japan		Foreign	R	95.7848	72.3164	T	C	G	G	C	G
Ocepar 9 (Perdiz)	Brazil		Foreign	R	52.1106	50.6098	T	C	G	G	C	G
Opata 85	Mexico		Foreign	R	82.2642	79.3103	T	C	G	G	C	G
Oregon 23	the USA		Foreign	R	39.1418	25.1613	T	C	G	G	C	G
Pengzhuang No.1	China	Anhui	Cultivar	W	51.1006	75.9398	T	C	A	G	T	G
Petiso	Argentina		Foreign	R	2.9393	0	T	C	G	H	C	G
Pjb 81	Pakistan		Foreign	W	67.8869	58.0488	T	T	G	G	C	G
Pu 8504	China	Fujian	Cultivar	R	77.9022	36.8421	T	C	G	G	C	G
Qianjian 22	China	Guizhou	Cultivar	R	51.2443	48.8281	T	C	G	G	NA	G
Qing 602	China	Qinghai	Cultivar	R	60.1335	53.0516	T	C	G	G	T	G
Qing 90-782	China	Qinghai	Cultivar	W	63.6136	59.4714	C	C	G	A	C	G
Qingchun 593	China	Qinghai	Cultivar	W	92.0122	85.8974	T	C	G	G	C	G
Quanmang	China	Henan	Landrace	R	18.3255	8.24742	T	C	G	G	T	A
Rashid	Iran		Foreign	W	93.9271	76.0638	T	T	G	G	NA	G
Roblin	the USA		Foreign	R	15.4519	7.77027	T	C	A	G	T	G
Sanyuehuang	China	Hubei	Landrace	W	76.6961	61.4943	C	T	G	G	C	G
Sanyuehuang	China	Shaanxi	Landrace	W	79.7751	77.2277	T	C	G	G	C	G
Shaan 757 zao	China	Shaanxi	Cultivar	W	47.1275	68.932	T	C	G	G	T	G
Shaan 9221-31-2	China	Shaanxi	Cultivar	W	88.3302	84.7926	T	C	G	G	C	G
Shaanhan Y8402-0-14	China	Shaanxi	Cultivar	W	86.3256	88.3598	C	C	A	G	C	A
Shaannong GR8541-8-1-1	China	Shaanxi	Cultivar	R	46.3695	55.9406	T	C	NA	G	C	G
Shanmai	China	Ningxia	Landrace	R	35.8237	21.6216	T	C	A	G	T	A
Shanmai	China	Ningxia	Landrace	R	34.7772	36.7876	T	C	A	G	T	G
Shanyangxue	China	Shaanxi	Landrace	R	51.2803	54.8193	T	C	G	G	T	A
Shichuan	China	Jiangxi	Landrace	R	52.6131	49.0566	T	C	G	G	T	A
Shuangnong 55094	China	Heilongjiang	Cultivar	W	44.1878	40.3226	T	C	G	G	C	G
Sifangmai	China	Zhejiang	Landrace	R	22.4487	15.6425	T	C	G	G	T	A
Sisrin"S"-Bobito"S"	Argentina		Foreign	R	75.3369	76.8889	T	C	G	G	C	G
Siyuehuang	China	Jiangxi	Landrace	R	57.1939	50	T	C	G	G	T	A
Sparrow"S"-Pci	Argentina		Foreign	R	61.7745	80.3213	T	C	G	G	C	G
T 8020	Norway		Foreign	R	75.2539	65.8385	T	C	G	G	C	A
Taesl×Kal-Bb/S948-As-Cno"S"×	Argentina		Foreign	R	41.8855	41.5663	T	C	A	G	C	G
Taihe 92 jian 87	China	Shanxi	Cultivar	W	74.7057	79.0055	T	C	G	G	C	G
Taihe 92-16	China	Shanxi	Cultivar	W	33.7281	47.4747	T	C	A	G	C	A
Temu 33-76/3/Tzp 1P 117C	Chile		Foreign	W	57.6051	60	T	T	G	A	C	G
Thb"S"	Brazil		Foreign	R	81.6161	52.7363	T	C	A	G	C	A
Ti71-Pci"S"×Kvz-Ti71	Argentina		Foreign	R	59.8423	44.8889	T	C	G	G	C	G
Tinglinxiaomai 66	China	Shanghai	Landrace	R	1.10106	41.9118	T	C	A	G	T	A
Tungurahua	Ecuador		Foreign	R	75.8343	27.5676	T	C	A	G	C	G
Tuxiaomai	China	Jiangxi	Landrace	R	16.6794	11.3445	T	C	G	G	T	A
Unknown	Brazil		Foreign	R	64.5459	50.463	T	H	H	G	C	H
V 1287.Gii	Pakistan		Foreign	W	76.9508	69.6498	T	T	G	G	C	G
Wanpin 8047	China	Anhui	Cultivar	R	13.2112	7.02703	T	T	G	G	T	A
Wanpin 8301	China	Anhui	Cultivar	R	77.2859	52.7027	T	C	G	G	C	G
Wanyuan N-55	China	Henan	Cultivar	W	55.4568	45.8716	T	C	G	G	C	G
We×Cno Inia/Hork	Syria		Foreign	R	98.8353	80.0847	T	C	A	G	T	G
Wenquanxiaomai	China	Yunnan	Landrace	R	45.6355	59.7015	T	C	G	G	C	G
Wheaton	the USA		Foreign	R	17.0812	6.42202	T	C	G	G	T	A
Wugongmai	China	Jiangxi	Landrace	R	35.9181	39.8693	T	C	G	G	T	A
Wugongxi	China	Henan	Landrace	R	0.540936	0	T	C	G	G	T	A
Wuquhuomaizi	China	Heilongjiang	Landrace	R	16.5808	26.7327	T	C	G	G	C	G
Ww15/M1238-21/Kite13/Ww15/4/Co	Australian		Foreign	W	48.6757	72.093	T	T	G	G	C	G
Xiafumai	China	Fujian	Landrace	R	45.4335	21.0784	T	C	G	G	T	A
Xiang 1056-2	China	Hunan	Cultivar	R	27.163	28.6604	C	T	G	G	C	G
Xiang 477	China	Hunan	Cultivar	R	52.5083	57.5949	C	C	A	G	C	G
Xiaobaihongliangmai	China	Shandong	Landrace	W	45.65	42.6471	T	C	A	G	T	A
Xiaohongmai	China	Xinjiang	Landrace	R	47.8841	42.5414	T	C	G	G	T	G
Xiaohongmai-2	China	Qinghai	Landrace	R	88.3259	83.3333	T	C	A	G	NA	G
Xiaomai	China	Hubei	Landrace	R	31.6047	17.0103	T	C	G	G	C	G
Xiaomai	China	Jiangxi	Landrace	R	36.3099	41.5584	C	C	G	G	T	A
Xichang No.1	China	Sichuan	Cultivar	R	87.3354	39.1061	T	C	A	H	C	A
Xinghuaquguangtou	China	Heilongjiang	Cultivar	R	18.4239	31.0811	T	C	G	G	C	G
Xingmai No.9	China	Guizhou	Cultivar	W	57.5543	56.8093	NA	C	G	G	T	G
Xingyuan No.4	China	Guizhou	Cultivar	W	84.3411	90.2344	T	C	A	G	C	A
Xingzi 9113	China	Guizhou	Cultivar	R	69.2714	60.2459	T	C	G	A	C	G
Xinong 1376	China	Shaanxi	Cultivar	W	81.703	77.9279	T	C	G	G	C	G
Xinshimai	China	Hebei	Cultivar	R	93.324	72.4771	T	C	G	G	T	G
Xuelongzhuo -3	China	Tibet	Landrace	R	83.4129	80.2469	T	C	A	G	T	A
Xuzhou 21	China	Jiangsu	Cultivar	W	91.6075	51.7857	T	C	G	G	C	G
Yanda 1817	China	Beijing	Cultivar	W	50.4427	34.375	T	C	A	G	T	A
Yang 85-85	China	Jiangsu	Cultivar	W	96.6032	86.8545	T	C	A	G	C	A
Yangbaimai	China	Henan	Landrace	W	26.7597	28.169	T	C	A	G	C	A
Yanglajian	China	Shaanxi	Landrace	R	17.5097	16.0494	T	C	G	G	T	A
Yaohuamen 14-249	China	Jiangsu	Landrace	R	61.1074	67.2515	T	C	G	G	T	A
Yemaizi	China	Xinjiang	Landrace	W	61.0235	74.4048	T	C	G	G	NA	G
Yimai No.1	China	Hubei	Cultivar	R	36.9047	8.10811	T	C	G	G	C	A
Youjing	China	Hunan	Cultivar	R	0.465116	19.5531	T	C	G	G	C	G
Youzimai	China	Hebei	Landrace	W	38.964	37.6963	T	C	G	G	T	A
Yu 84-3129	China	Henan	Cultivar	W	80.2055	70.5479	T	C	A	G	C	G
Yuan 2322	China	Shanxi	Cultivar	W	66.1366	82.1705	T	T	A	G	T	G
Zaoxiaomai	China	Zhejiang	Landrace	R	50.7844	56.4356	T	C	G	G	T	A
Zheng 8603	China	Henan	Cultivar	W	90.4275	89.7143	T	C	A	NA	C	G
Zhengmai 1255	China	Henan	Cultivar	W	84.0909	87.7395	T	C	A	A	C	A
Zhengtian No.2	China	Ningxia	Cultivar	R	95.8423	70.5584	T	T	G	G	C	G
Zhengyin No.1	Italy		Foreign	W	96.4674	89.1026	C	C	A	G	T	A
Zhong 1	China	Heilongjiang	Cultivar	R	51.4048	8.76494	C	C	G	H	C	G
Zhong 84I-40551	China	Beijing	Cultivar	R	79.8461	29.932	T	T	G	G	C	G
Zhongda 89-51395-1	China	Beijing	Cultivar	W	85.524	67.3267	T	C	G	G	C	G
Zhongfunong	China	Shandong	Landrace	W	43.5521	43.1907	T	C	A	G	C	G
Zhonghongguangtou	China	Heilongjiang	Landrace	R	40.7296	64.1892	T	C	A	G	T	A
Zhongyou 14- 7	China	Beijing	Cultivar	W	95.5078	89.0547	T	C	A	A	C	G
Zhongyou 15	China	Beijing	Cultivar	W	92.4383	58.0913	T	C	A	H	C	G
Пырейный	the Soviet Union		Foreign	W	99.0476	65.896	T	C	G	G	C	G
*NA means data missing, H means heterozygous genotype.

## Sheet: Table S4
Table S4. Mean GP analysis of wheat cultivars in different subgroup.
Group	Subgroup	Number	GP15	GP16	GP17	GP18	GP19	Mean	BLUP
Wheat Zone	Ⅰ	7	75.26	70.27	62.04	71.16	63.13	68.372	67.87
	Ⅱ	139	67.98	78.86	63.66	75.05	83.68	73.846	72.48
	Ⅲ	48	45.2	74.57	44.85	32.53	26.19	44.668	48.09
	Ⅳ	18	61.13	81.41	58.89	60.58	61.92	64.786	64.87
	VIII	14	64.29	57.07	61.19	52.89	43.57	55.802	57.31
	CIMMYT	9	54.22	79.68	42.6	46.8	51.68	54.996	56.72
Grain Color	R	70	48.78	71.27	46.94	35.35	25.6	45.588	48.83
	W	165	67.9	78.9	63.23	74.12	82.85	73.4	72.1
Group	1	97	63.2107	73.6287	57.46	65.1945	70.9801	66.0948	66.0214
	2	43	70.8148	80.8985	66.2681	74.9492	80.3242	74.651	73.1577
	3	95	57.5707	77.7704	55.8575	54.702	54.8284	60.1458	60.9381

## Sheet: Table S5
Table S5. Statistical analysis of GC.a.b and GC.a.L traits in 235 wheat cultivars.
Trait	Group	Min	Max	Mean	SD	CV(%)
GC.a.b	All	0.29	0.44	0.35	0.04	11.4286
	Red-grain	0.37	0.44	0.41	0.02	4.87805
	White-grain	0.29	0.35	0.32	0.01	3.125
GC.a.L	All	0.15	0.25	0.18	0.02	11.1111
	Red-grain	0.18	0.25	0.21	0.0146	6.95238
	White-grain	0.15	0.2	0.17	0.0102	6

## Sheet: Table S6
Table S6. 30 QTLs were found to be related with PHS resistance.
QTL	Marker	Chr.	IWGSC RefSeq v1.1 Pos(Mb)	IWGSC RefSeq v2.1 Pos(Mb)	Model	Environment	− log10 (P)	PVE	Referrence	Genes or orthologs related to PHS tolerance
Qphs.hbaas-1A	RAC875_c5831_1486	1A	10.9699	12.3597	BLINK	GP19	9.23481	5.72277	Zuo et al., 2019; Kou et al., 2023; Yan et al., 2023
Qphs.hbaas-2A*	Excalibur_rep_c104620_183	2A	740.361	744.4	BLINK	GP17	9.13746	6.05571
					FarmCPU	GP17	12.1311	0.108544
Qphs.hbaas-2B.1	Kukri_c29640_212	2B	47.1696	54.1763	FarmCPU	GP19	7.53329	0.872508
Qphs.hbaas-2B.2	wsnp_Ex_c269_518324	2B	118.694	126.633	BLINK	GP16	6.8869	6.98183
Qphs.hbaas-2B.3*	Excalibur_c19344_137	2B	227.081	235.039	BLINK	GP19	8.47816	9.97181
					FarmCPU	GP19	6.08748	2.2831
Qphs.hbaas-2B.4*	IACX5850	2B	599.813	607.588	BLINK	BLUP	5.66191	8.04726
					BLINK	GP17	5.82704	5.75292
					FarmCPU	BLUP	7.02153	2.36908e-09
					FarmCPU	GP17	5.54635	0
	RAC875_c14775_1048	2B	600.705	608.475	BLINK	GP16	8.94175	3.8532
					FarmCPU	GP16	5.77216	1.62802
					FarmCPU	GP18	8.5936	9.19761e-09
Qphs.hbaas-2B.5	GENE-1236_418	2B	731.605	739.985	BLINK	BLUP	8.17289	6.22465		AIL5/CHO1(Arabidopsis)
Qphs.hbaas-2B.6	RFL_Contig3713_538	2B	767.022	776.188	BLINK	GP16	5.96787	3.43894	Kou et al., 2023
Qphs.hbaas-2D	BS00066526_51	2D	615.715	618.641	FarmCPU	BLUP	6.90733	0
Qphs.hbaas-3A	RAC875_c13976_509	3A	657.618	657.789	FarmCPU	GP19	7.24752	1.04316	Osa et al., 2003; Yan et al., 2023	TaVp-3A
Qphs.hbaas-3B.1	JD_c6678_311	3B	520.372	535.601	BLINK	BLUP	5.80723	3.2474
Qphs.hbaas-3B.2*	GENE-1785_626	3B	760.137	775.483	MLM	GP19	8.28747	27.8829	Himi et al., 2011; Zou et al., 2019; Tai et al., 2023	TaMyb10-B1
					Tassel.MLM	GP19	7.8	14.2
Qphs.hbaas-3D*	D_GA8KES402JVT1Y_74	3D	571.55	572.909	BLINK	GP18	7.75738	19.2449	Himi et al., 2011;Zhou et al., 2017; Yang et al., 2019; Tai et al., 2021; Guo et al., 2023; Kou et al., 2023; Tai et al., 2023	TaMyb10-D1
					BLINK	GP19	25.6448	17.5454
					FarmCPU	BLUP	8.64349	0.613923
					FarmCPU	GP18	10.0801	1.13131
					FarmCPU	GP19	18.9401	1.15615
					MLMM	GP18	5.79262	49.7025
					MLMM	GP19	13.089	42.7579
					MLM	GP19	8.59366	18.1092
					Tassel.MLM	GP19	7.6	13.8
Qphs.hbaas-4A.1	wsnp_Ex_c2884_5319215	4A	544.887	543.867	BLINK	GP16	7.91111	3.60984	Kou et al., 2001; Mori et al., 2005	SAPK10(rice), SNRK2.2(Arabidopsis)
Qphs.hbaas-4A.2	Tdurum_contig63050_181	4A	742.55	751.825	FarmCPU	BLUP	6.51165	0.0215975	Tai et al., 2023
Qphs.hbaas-4B	RAC875_c48025_483	4B	666.053	666.204	FarmCPU	GP17	5.43951	0	Tai et al., 2021
Qphs.hbaas-5A.1*	wsnp_Ex_c12440_19836844	5A	417.895	418.069	FarmCPU	BLUP	5.80412	7.23838
					FarmCPU	GP18	6.75573	7.83827
Qphs.hbaas-5A.2	IACX5879	5A	482.121	482.578	BLINK	GP16	9.32832	5.16996
Qphs.hbaas-5A.3	Excalibur_c8647_141	5A	666.932	668.496	FarmCPU	GP19	8.9949	0.0302422
Qphs.hbaas-5B.1	RAC875_rep_c116173_605	5B	35.29	35.9605	FarmCPU	GP19	5.57508	0
Qphs.hbaas-5B.2*	BobWhite_c8048_663	5B	403.183	406.151	BLINK	GP17	5.59193	9.47329	Tai et al., 2023	GASA6,Myb96(Arabidopsis)
					FarmCPU	GP17	6.23106	1.19681e-08
Qphs.hbaas-5B.3	Tdurum_contig31130_148	5B	531.583	534.704	FarmCPU	GP18	5.81312	0.188061	Tai et al., 2023
Qphs.hbaas-5B.4	BS00049997_51	5B	626.07	631.626	FarmCPU	GP19	6.18539	0.327869
Qphs.hbaas-6B*	BS00106588_51	6B	470.914	479.067	BLINK	GP16	6.60862	7.9263	Tai et al., 2023
					FarmCPU	BLUP	7.08091	1.25076
					FarmCPU	GP16	6.99633	0
	BS00022192_51	6B	472.611	480.774	FarmCPU	GP19	5.73649	0.42487
Qphs.hbaas-6D*	BS00049818_51	6D	451.02	472.524	BLINK	GP19	11.9834	3.10943
					MLMM	GP19	6.34146	6.96888
Qphs.hbaas-7A.1	IAAV136	7A	6.84576	7.17096	BLINK	GP19	9.8363	5.28451	Tai et al., 2021
Qphs.hbaas-7A.2*	IACX2471	7A	669.729	673.729	FarmCPU	GP17	6.40268	2.37538
	JD_c149_1700	7A	670.769	675.363	FarmCPU	GP18	6.24144	5.76228
Qphs.hbaas-7B.1	wsnp_CAP8_c334_304253	7B	6.75317	7.09059	FarmCPU	BLUP	6.88796	2.84172e-09	Tai et al., 2021
Qphs.hbaas-7B.2*	Tdurum_contig11028_236	7B	52.5655	54.9733	BLINK	GP19	6.53422	3.96509	Zuo et al., 2019; Jiang et al., 2022; Tai et al., 2023	PKL (Arabidopsis)
					FarmCPU	GP19	7.68778	7.04856e-06
Qphs.hbaas-7B.3*	Excalibur_c7338_563	7B	700.831	710.499	BLINK	GP18	5.57038	35.5041	Zuo et al., 2019; Tai et al., 2023
					FarmCPU	GP18	7.6208	0
* 12 Stable QTLs identified by more than two modles or environments.
15 QTLs in bold are novel QTLs
Guo et al., 2023	Guo G, Xu S, Chen H, Hao Y, Mao H. QTL mapping for wheat seed dormancy in a Yangmai16/Zhongmai895 double haploid population. Plants 2023;12:759. https://doi.org/10.3390/plants12040759.
Himi et al., 2011	Himi E, Maekawa M, Miura H, Noda K. Development of PCR markers for Tamyb10 related to R-1, red grain color gene in wheat. Theor Appl Genet 2011;122:1561–76. https://doi.org/10.1007/s00122-011-1555-2.
Jiang et al., 2022	Jiang H, Fang Y, Yan D, Liu S tong, Wei J, Guo F long, et al. Genome-wide association study reveals a NAC transcription factor TaNAC074 linked to pre-harvest sprouting tolerance in wheat. Theor Appl Genet 2022;135:3265-76. https://doi.org/10.1007/s00122-022-04184-y.
Kou et al., 2023	Kou C, Peng CJ, Dong H Bin, Hu L, Xu WG. Mapping quantitative trait loci and developing their KASP markers for pre-harvest sprouting resistance of Henan wheat varieties in China. Front Plant Sci 2023;14:1118777. https://doi.org/10.3389/fpls.2023.1118777.
Mori et al., 2005	Mori M, Uchino N, Chono M, Kato K, Miura H. Mapping QTLs for grain dormancy on wheat chromosome 3A and the group 4 chromosomes, and their combined effect. Theor Appl Genet 2005;110:1315–23. https://doi.org/10.1007/s00122-005-1972-1.
Osa et al., 2003	Osa M, Kato K, Mori M, Shindo C, Torada A, Miura H. Mapping QTLs for seed dormancy and the Vp1 homologue on chromosome 3A in wheat. Theor Appl Genet 2003;106:1491–6. https://doi.org/10.1007/s00122-003-1208-1.
Tai et al., 2021	Tai L, Wang HJ, Xu XJ, Sun WH, Ju L, Liu WT, et al. Pre-harvest sprouting in cereals: Genetic and biochemical mechanisms. J Exp Bot 2021;72:2857–76. https://doi.org/10.1093/jxb/erab024.
Tai et al., 2023	Tai L, Wu J, Jing Y, Liu H, Zeng Q, Xu X, et al. A genome-wide association study uncovers that TaPI4K-2A regulates pre-harvest sprouting in wheat. Plant Commun 2023;5:100739. https://doi.org/10.1016/j.xplc.2023.100739.
Yan et al., 2023	Yan S nan, Yu Z yu, Gao W, Wang X yang, Cao J jia, Lu J, et al. Dissecting the genetic basis of grain color and pre-harvest sprouting resistance in common wheat by association analysis. J Integr Agric 2023;22:2617–31. https://doi.org/10.1016/j.jia.2023.04.017.
Yang et al., 2019	Yang J, Tan C, Lang J, Tang H, Hao M, Tan Z, et al. Identification of qPHS.sicau-1B and qPHS.sicau-3D from synthetic wheat for pre-harvest sprouting resistance wheat improvement. Mol Breeding 2019;39:132. https://doi.org/10.1007/s11032-019-1029-9
Zhou et al., 2017	Zhou Y, Tang H, Cheng MP, Dankwa KO, Chen ZX, Li ZY, et al. Genome-wide association study for pre-harvest sprouting resistance in a large germplasm collection of chinese wheat landraces. Front Plant Sci 2017;8:401. https://doi.org/10.3389/fpls.2017.00401.
Zuo et al., 2019	Zuo J, Lin C-T, Cao H, Chen F, Liu Y, Liu J. Genome‑wide association study and quantitative trait loci mapping of seed dormancy in common wheat (Triticum aestivum L.). Planta 2019;250:187–98. https://doi.org/10.1007/s00425-019-03164-9.

## Sheet: Table S7
Table S7. 27 QTLs were found to be related with GC
QTL	Marker	Chromosome	IWGSC RefSeq v1.0 Pos (Mb)	IWGSC RefSeq v2.1 Pos (Mb)	Model	Trait	− log10 (P)	PVE	Referrence	Genes related to grain color
Qgc.hbaas-1A.1	wsnp_Ku_rep_c109724_94227136	1A	564.303	566.498	FarmCPU	GC.visual	5.89227	0.0893602
Qgc.hbaas-1A.2*	wsnp_Ex_c3264_6017750	1A	571.58	575.356	BLINK	GC.visual	7.08906	6.6654
					FarmCPU	GC.visual	9.84193	0.16903
					MLMM	GC.visual	5.70907	23.9436
Qgc.hbaas-1B.1	IAAV5516	1B	688.71	694.808	FarmCPU	GC.visual	8.4501	0
Qgc.hbaas-2A.1	BS00086329_51	2A	711.078	714.828	FarmCPU	GC.a.L	7.27091	1.32511e-08
Qgc.hbaas-2A.2	Kukri_c67873_265	2A	770.412	776.688	BLINK	GC.a.b	5.71477	1.39536
Qgc.hbaas-2B.1	BS00065105_51	2B	69.6489	77.1618	FarmCPU	GC.visual	7.56231	1.31077	Hu et al., 2021; Kumar et al., 2023
Qgc.hbaas-2B.2	wsnp_Ku_c4042_7375053	2B	118.287	126.228	BLINK	GC.visual	6.75844	4.6642
Qgc.hbaas-2B.3*	Excalibur_c19344_137	2B	227.081	235.039	BLINK	GC.a.b	10.1627	6.68629
					BLINK	GC.visual	8.49352	7.44454
					FarmCPU	GC.a.b	6.60689	1.72918
Qgc.hbaas-2D.1	wsnp_Ex_c31274_40086873	2D	76.5411	78.9439	FarmCPU	GC.visual	8.31847	0
Qgc.hbaas-2D.2*	RAC875_c4851_940	2D	648.113	640.479	BLINK	GC.a.b	8.27358	2.84965
					FarmCPU	GC.a.b	6.75386	0
Qgc.hbaas-3A.1	wsnp_RFL_Contig2699_2402527	3A	608.38	608.746	BLINK	GC.visual	9.6464	6.37326
Qgc.hbaas-3A.2*	wsnp_Ex_c9377_15572157	3A	716.07	716.766	BLINK	GC.a.L	6.8876	5.78758	Patwa et al., 2023
					MLMM	GC.a.L	5.69526	51.6412
Qgc.hbaas-3A.3	Tdurum_contig55443_1361	3A	749.405	752.862	FarmCPU	GC.visual	9.87931	4.25372e-09
Qgc.hbaas-3B.1*	BS00033372_51	3B	564.76	579.937	BLINK	GC.visual	13.3575	2.72468
					FarmCPU	GC.visual	5.62917	0
					FarmCPU	GC.a.b	7.20269	0
Qgc.hbaas-3B.2	IAAV4613	3B	572.267	587.415	FarmCPU	GC.a.L	5.48105	1.96036e-09	Chou et al., 2022
Qgc.hbaas-3B.3*	GENE-1785_626	3B	760.137	775.483	BLINK	GC.visual	37.5876	18.483	Himi et al., 2011; Lin et al., 2016; Hu et al., 2021; Chou et al., 2022	Tamyb10-B1
					BLINK	GC.a.b	24.1946	11.978
					BLINK	GC.a.L	13.7114	11.9224
					FarmCPU	GC.visual	32.8909	2.08204e-09
					FarmCPU	GC.a.b	16.8046	0.0380929
					FarmCPU	GC.a.L	8.15231	0
					MLMM	GC.visual	18.4612	40.8015
					MLMM	GC.a.b	9.53073	66.8524
					MLM	GC.visual	11.3182	57.517
					MLM	GC.a.b	7.75972	50.2093
					Tassel.MLM	GC.visual	10.8	21.2
					Tassel.MLM	GC.a.b	7.4	14
Qgc.hbaas-3D*	D_GA8KES402JVT1Y_74	3D	571.55	572.909	MLM	GC.visual	10.1598	0	Himi et al., 2011; Lin et al., 2016; Yang et al., 2019; Chou et al., 2022; Guo et al., 2023	Tamyb10-D1
					MLM	GC.a.b	6.88895	0
					Tassel.MLM	GC.visual	9.5	18.1
					Tassel.MLM	GC.a.b	6.3	11.7
Qgc.hbaas-5A.1	IACX5792	5A	613.588	615.321	FarmCPU	GC.visual	6.17234	3.23227
Qgc.hbaas-5A.2*	GENE-2725_217	5A	665.614	667.187	BLINK	GC.a.b	5.52095	1.16371
					BLINK	GC.a.L	6.58475	2.45841
					FarmCPU	GC.a.L	10.7927	0.615086
Qgc.hbaas-5B.1*	RAC875_rep_c106982_82	5B	700.225	698.078	BLINK	GC.a.b	11.1513	7.51743
					FarmCPU	GC.a.b	7.00867	1.14344
	BobWhite_c7818_278	5B	700.52	694.535	BLINK	GC.visual	9.29013	2.00074
	Excalibur_c2618_1723	5B	701.156	695.159	BLINK	GC.a.L	7.40115	2.13894
					FarmCPU	GC.a.L	7.77011	0.698788
Qgc.hbaas-5B.2*	wsnp_Ex_c16100_24532224	5B	708.222	709.755	BLINK	GC.a.b	11.9197	11.7327
					BLINK	GC.a.L	13.1468	11.5516
					FarmCPU	GC.a.b	10.9831	1.63454
Qgc.hbaas-5D.1	Excalibur_c49805_63	5D	1.6146	1.61025	FarmCPU	GC.a.L	10.1019	4.24255e-09
Qgc.hbaas-7A*	Excalibur_rep_c79404_164	7A	596.04	599.827	BLINK	GC.visual	6.35722	0.754522
					FarmCPU	GC.a.b	5.66134	0.112055
Qgc.hbaas-7B.1*	BobWhite_c41356_62	7B	9.75327	10.5466	BLINK	GC.a.b	11.4636	5.41098	Kumar et al., 2023
					BLINK	GC.a.L	7.29235	10.2143
					FarmCPU	GC.a.b	7.45266	6.5224e-09
					FarmCPU	GC.a.L	7.31221	1.62508e-08
Qgc.hbaas-7B.2	Kukri_c15912_860	7B	673.961	681.231	BLINK	GC.a.b	6.33902	3.49804
Qgc.hbaas-7B.3	TA002394-1002	7B	687.242	695.263	BLINK	GC.visual	5.56598	1.61284
Qgc.hbaas-7D	D_contig07330_330	7D	92.4413	94.2407	FarmCPU	GC.a.L	5.57917	0.474905
* 12 Stable QTLs identified by more than two modles or environments.
21 QTLs in bold are novel QTLs
Chou et al., 2022	Chou CH, Lin HS, Wen CH, Tung CW. Patterns of genetic variation and QTLs controlling grain traits in a collection of global wheat germplasm revealed by high-quality SNP markers. BMC Plant Biol 2022;22:455. https://doi.org/10.1186/s12870-022-03844-x.
Guo et al., 2023	Guo G, Xu S, Chen H, Hao Y, Mao H. QTL mapping for wheat seed dormancy in a Yangmai16/Zhongmai895 double haploid population. Plants 2023;12:759. https://doi.org/10.3390/plants12040759.
Himi et al., 2011	Himi E, Maekawa M, Miura H, Noda K. Development of PCR markers for Tamyb10 related to R-1, red grain color gene in wheat. Theor Appl Genet 2011;122:1561–76. https://doi.org/10.1007/s00122-011-1555-2.
Hu et al., 2021	Hu X, Zhang Y, Zhang J, Islam S, She M, Zhao Y, et al. Consensus genetic linkage map construction based on one common parental line for QTL mapping in wheat. Agronomy 2021;11:227. https://doi.org/10.3390/agronomy11020227.
Kumar et al., 2023	Kumar M, Kumar S, Sandhu KS, Kumar N, Saripalli G, Prakash R, et al. GWAS and genomic prediction for pre-harvest sprouting tolerance involving sprouting score and two other related traits in spring wheat. Mol Breeding 2023;43:14. https://doi.org/10.1007/s11032-023-01357-5.
Lin et al., 2016	Lin M, Zhang D, Liu S, Zhang G, Yu J, Fritz AK, et al. Genome-wide association analysis on pre-harvest sprouting resistance and grain color in U.S. winter wheat. BMC Genomics 2016;17:794. https://doi.org/10.1186/s12864-016-3148-6.
Patwa et al., 2023	Patwa N, Penning B W. Genetics of a diverse soft winter wheat population for pre-harvest sprouting, agronomic, and flour quality traits. Front Plant Sci 2023;14:1137808. https://doi.org/10.3389/fpls.2023.1137808.
Yang et al., 2019	Yang J, Tan C, Lang J, Tang H, Hao M, Tan Z, et al. Identification of qPHS.sicau-1B and qPHS.sicau-3D from synthetic wheat for pre-harvest sprouting resistance wheat improvement. Mol Breeding 2019;39:132. https://doi.org/10.1007/s11032-019-1029-9.

## Sheet: Table S8
Table S8. 1636 genes with high reliability were found in the region of 30 QTLs associated with PHS traits.
QTL	Gene ID (v1.1)	Chromosome	Start (v1.1)	END (v1.1)	Gene ID (v2.1)	Start (v2.1)	END (v2.1)	Gene ID (v1.0)	Start (v1.0)	END (v1.0)	Function description	Domain	Genes related to PHS tolerance	Reasons for selction
Qphs.hbaas-1A	TraesCS1A02G017400	1A	9.19444	9.19538	TraesCS1A03G0040400	10.5642	10.5651	TraesCSU01G184900	278.893	278.894	Glutathione S-transferase	PF13417: Glutathione S-transferase, N-terminal domain; PF00043: Glutathione S-transferase, C-terminal domain
	TraesCS1A02G017500	1A	9.20343	9.20521	TraesCS1A03G0040500	10.5732	10.5749	TraesCS1A01G017500	9.20352	9.20505	transmembrane protein, putative (DUF247)	PF03140: Plant protein of unknown function
	TraesCS1A02G017600	1A	9.21994	9.22174	TraesCS1A03G0040800	10.5897	10.5915	TraesCS1A01G017600	9.22003	9.22167	transmembrane protein, putative (DUF247)	PF03140: Plant protein of unknown function
	TraesCS1A02G017700	1A	9.23285	9.23654	TraesCS1A03G0040900	10.6026	10.6063	TraesCS1A01G017700	9.23285	9.23654	Receptor-like protein kinase	PF13947: Wall-associated receptor kinase galacturonan-binding; PF07645: Calcium-binding EGF domain; PF07714: Protein tyrosine kinase
	TraesCS1A02G017800	1A	9.34085	9.34427	TraesCS1A03G0041800	10.7106	10.714	TraesCS1A01G017800	9.34086	9.34393	Disease resistance protein (NBS-LRR class) family	PF00931: NB-ARC domain
	TraesCS1A02G017900	1A	9.35537	9.35797	TraesCS1A03G0041900	10.7251	10.7277	TraesCS1A01G017900	9.35537	9.35797	Receptor-like kinase	PF13947: Wall-associated receptor kinase galacturonan-binding; PF00069: Protein kinase domain
	TraesCS1A02G018000	1A	9.35923	9.36372	TraesCS1A03G0042000	10.7289	10.7334	TraesCS1A01G018000	9.35923	9.36372	Receptor-like kinase protein	PF00069: Protein kinase domain
	TraesCS1A02G018100	1A	9.36997	9.37565	TraesCS1A03G0042200	10.7397	10.7454	TraesCS1A01G018100	9.3701	9.37565	Serine/threonine-protein kinase	PF01453: D-mannose binding lectin; PF00954: S-locus glycoprotein domain; PF08276: PAN-like domain; PF00069: Protein kinase domain
	TraesCS1A02G018200	1A	9.46884	9.46997	TraesCS1A03G0042500	10.8386	10.8397	TraesCS1A01G018200	9.46887	9.46978	Myosin-1	null
	TraesCS1A02G018300	1A	9.47612	9.47734	TraesCS1A03G0042600	10.8458	10.8471	TraesCS1A01G018300	9.47618	9.47674	Dirigent protein	PF03018: Dirigent-like protein
	TraesCS1A02G018400	1A	9.54346	9.54808	TraesCS1A03G0042800	10.9132	10.9178	TraesCS1A01G018400	9.54351	9.54634	NBS-LRR-like resistance protein	PF00931: NB-ARC domain
	TraesCS1A02G018500	1A	9.54908	9.55213	TraesCS1A03G0042900	10.9188	10.9218	TraesCS1A01G018500	9.54912	9.5518	Receptor-like kinase	PF13947: Wall-associated receptor kinase galacturonan-binding; PF00069: Protein kinase domain
	TraesCS1A02G018600	1A	9.55397	9.55692	TraesCS1A03G0043100	10.9237	10.9266	TraesCS1A01G018600	9.55397	9.55692	Receptor-like kinase	PF00069: Protein kinase domain
	TraesCS1A02G018700	1A	9.56151	9.56316	TraesCS1A03G0043200	10.9312	10.9329	TraesCS1A01G018700	9.56172	9.56315	Protein trichome birefringence	PF14416: PMR5 N terminal Domain; PF13839: GDSL/SGNH-like Acyl-Esterase family found in Pmr5 and Cas1p
	TraesCS1A02G018800	1A	9.5724	9.57538	TraesCS1A03G0043400	10.9421	10.9451	TraesCS1A01G018800	9.57265	9.57518	transmembrane protein, putative (DUF594)	PF13968: Domain of unknown function (DUF4220); PF04578: Protein of unknown function, DUF594
	TraesCS1A02G018900	1A	9.57953	9.58365	TraesCS1A03G0043500	10.9493	10.9534	TraesCS1A01G018900	9.5798	9.58348	Zinc finger family protein	null
	TraesCS1A02G019000	1A	9.58649	9.58943	TraesCS1A03G0043600	10.9562	10.9591	TraesCS1A01G019000	9.58707	9.58929	V-type proton ATPase proteolipid subunit	PF00137: ATP synthase subunit C
	TraesCS1A02G019100	1A	9.5978	9.60071	TraesCS1A03G0043800	10.9675	10.9704	TraesCS1A01G019100	9.5978	9.60071	F-box family protein	PF12937: F-box-like; PF03478: Protein of unknown function (DUF295)
	TraesCS1A02G019200	1A	9.64219	9.6449	TraesCS1A03G0044000	11.0119	11.0146	TraesCS1A01G019200	9.64242	9.644	Nuclear inhibitor of protein phosphatase 1	PF00498: FHA domain
	TraesCS1A02G019300	1A	9.66342	9.66467	TraesCS1A03G0044200	11.0331	11.0344	TraesCS1A01G019300	9.66342	9.66467	Werner Syndrome-like exonuclease	PF01612: 3'-5' exonuclease
	TraesCS1A02G019400	1A	9.76205	9.7641	TraesCS1A03G0044800	11.1318	11.1338	TraesCS1A01G019400	9.76205	9.7641	F-box family protein	PF12937: F-box-like
	TraesCS1A02G019500	1A	9.7721	9.77359	TraesCS1A03G0045000	11.1418	11.1433	TraesCS1A01G019500	9.7721	9.77359	UDP-glycosyltransferase	PF00201: UDP-glucoronosyl and UDP-glucosyl transferase
	TraesCS1A02G019600	1A	9.78709	9.78871	TraesCS1A03G0045100	11.1568	11.1584	TraesCS1A01G019600	9.78709	9.78871	UDP-glycosyltransferase	PF00201: UDP-glucoronosyl and UDP-glucosyl transferase
	TraesCS1A02G019700	1A	9.85592	9.8584	TraesCS1A03G0045300	11.2256	11.2281	TraesCS1A01G019700	9.85592	9.8584	WAT1-related protein	PF00892: EamA-like transporter family
	TraesCS1A02G019800	1A	9.93905	9.94126	TraesCS1A03G0045500	11.3088	11.311	TraesCS1A01G019800	9.93905	9.94126	WAT1-related protein	PF00892: EamA-like transporter family
	TraesCS1A02G019900	1A	9.9687	9.97259	TraesCS1A03G0045600	11.3384	11.3423	TraesCS1A01G019900	9.9687	9.97259	Cytochrome P450 family protein	PF00067: Cytochrome P450
	TraesCS1A02G020000	1A	9.97971	9.98074	TraesCS1A03G0045700	11.3494	11.3504	TraesCS1A01G020000	9.97971	9.98074	Thionin	null
	TraesCS1A02G020100	1A	9.98418	9.98545	TraesCS1A03G0045800	11.3539	11.3552	TraesCS1A01G020100	9.98414	9.98529	Thionin	null
	TraesCS1A02G020153	1A	9.99387	9.9944	TraesCS1A03G0045900	11.3636	11.3641	-	-	-	null	null
	TraesCS1A02G020200	1A	10.0049	10.0077	TraesCS1A03G0046000	11.3746	11.3774	TraesCS1A01G020200	10.005	10.0077	WAT1-related protein	PF00892: EamA-like transporter family
	TraesCS1A02G020300	1A	10.0478	10.0503	TraesCS1A03G0046100	11.4174	11.42	TraesCS1A01G020300	10.0464	10.0504	Regulator of chromosome condensation (RCC1) family with FYVE zinc finger domain-containing protein	PF08381: Transcription factor regulating root and shoot growth via Pin3
	TraesCS1A02G020400	1A	10.0517	10.0582	TraesCS1A03G0046200	11.4213	11.4278	TraesCS1A01G020400	10.0522	10.0559	Regulator of chromosome condensation (RCC1) family with FYVE zinc finger domain	PF00415: Regulator of chromosome condensation (RCC1) repeat; PF01363: FYVE zinc finger; PF13713: Transcription factor BRX N-terminal domain; PF08381: Transcription factor regulating root and shoot growth via Pin3
	TraesCS1A02G020500	1A	10.0661	10.0692	TraesCS1A03G0046300	11.4357	11.4388	TraesCS1A01G020500	10.0671	10.0691	Actin	PF00022: Actin
	TraesCS1A02G020600	1A	10.0695	10.0724	TraesCS1A03G0046500	11.4391	11.442	TraesCS1A01G020600	10.0699	10.0723	Chaperone protein DnaJ	PF00226: DnaJ domain
	TraesCS1A02G020700	1A	10.074	10.0852	TraesCS1A03G0046600	11.4432	11.4544	TraesCS1A01G020700	10.0752	10.0849	Phosphoinositide phosphatase family protein	PF02383: SacI homology domain
	TraesCS1A02G020800	1A	10.1264	10.1283	TraesCS1A03G0046900	11.4953	11.4972	TraesCS1A01G020800	10.1265	10.1282	Cytochrome P450 family protein, expressed	PF00067: Cytochrome P450
	TraesCS1A02G020900	1A	10.1326	10.1331	TraesCS1A03G0047100	11.5015	11.502	TraesCS1A01G020900	10.1326	10.1331	Bowman-Birk type trypsin inhibitor	null
	TraesCS1A02G021000	1A	10.1357	10.136	TraesCS1A03G0047200	11.5046	11.5049	TraesCS1A01G021000	10.1357	10.136	Trypsin inhibitor	PF00228: Bowman-Birk serine protease inhibitor family
	TraesCS1A02G021100	1A	10.1508	10.1525	TraesCS1A03G0047300	11.5197	11.5214	TraesCS1A01G021100	10.1509	10.1523	Anthocyanin 5-aromatic acyltransferase	PF02458: Transferase family
	TraesCS1A02G021200	1A	10.1556	10.1603	TraesCS1A03G0047400	11.5245	11.5292	TraesCS1A01G021200	10.1556	10.1604	Mechanosensitive ion channel family protein	PF00924: Mechanosensitive ion channel
	TraesCS1A02G021300	1A	10.1726	10.1733	TraesCS1A03G0047600	11.5415	11.5421	TraesCS1A01G021300	10.1727	10.1731	P-loop containing nucleoside triphosphate hydrolases superfamily protein	null
	TraesCS1A02G021400	1A	10.2107	10.2113	TraesCS1A03G0047800	11.5795	11.5801	TraesCS1A01G021400	10.2107	10.2113	Trypsin inhibitor	PF00228: Bowman-Birk serine protease inhibitor family
	TraesCS1A02G021500	1A	10.2273	10.2416	TraesCS1A03G0048100	11.5958	11.6101	TraesCS1A01G021500	10.2273	10.2416	MYB transcription factor	PF00249: Myb-like DNA-binding domain; PF06640: P protein C-terminus		MYB
	TraesCS1A02G021600	1A	10.4233	10.425	TraesCS1A03G0048800	11.7905	11.7921	TraesCS1A01G021600	10.4233	10.425	Cytochrome P450	PF00067: Cytochrome P450
	TraesCS1A02G021700	1A	10.4691	10.4753	TraesCS1A03G0048900	11.8345	11.8406	TraesCS1A01G021700	10.4692	10.4743	Disease resistance protein RPM1	PF00931: NB-ARC domain
	TraesCS1A02G021800	1A	10.4814	10.4912	TraesCS1A03G0049000	11.8467	11.8565	TraesCS1A01G021800	10.483	10.491	Disease resistance protein RPM1	PF00931: NB-ARC domain
	TraesCS1A02G021900	1A	10.4974	10.5	TraesCS1A03G0049100	11.8627	11.8653	TraesCS1A01G021900LC	9.31964	9.32001	Aldo-keto reductase	PF00248: Aldo/keto reductase family
	TraesCS1A02G022000	1A	10.6024	10.6074	TraesCS1A03G0049300	11.9896	11.9947	TraesCS1A01G022000	10.6024	10.6074	Bowman-Birk trypsin inhibitor-like protein	PF00228: Bowman-Birk serine protease inhibitor family
	TraesCS1A02G022100	1A	10.6967	10.6969	TraesCS1A03G0049900	12.0821	12.0823	TraesCS1A01G022100	10.6967	10.6969	Inhibitor protein	PF00280: Potato inhibitor I family
	TraesCS1A02G022200	1A	10.7095	10.7097	TraesCS1A03G0050000	12.0947	12.095	TraesCS1A01G022200	10.7095	10.7097	Inhibitor protein	PF00280: Potato inhibitor I family
	TraesCS1A02G022300	1A	10.7158	10.716	TraesCS1A03G0050100	12.1009	12.1011	TraesCS1A01G022300	10.7156	10.716	Chymotrypsin inhibitor	PF00280: Potato inhibitor I family
	TraesCS1A02G022400	1A	10.7488	10.7513	TraesCS1A03G0050200	12.1333	12.1358	TraesCS1A01G022400	10.7488	10.7513	Core-2/I-branching beta-1,6-N-acetylglucosaminyltransferase family protein	PF02485: Core-2/I-Branching enzyme
	TraesCS1A02G022500	1A	10.9697	10.9729	TraesCS1A03G0050800	12.3594	12.3627	TraesCS1A01G022500	10.9699	10.9729	auxin response factor 21	null		SNP
	TraesCS1A02G022600	1A	11.0256	11.0259	TraesCS1A03G0051100	12.4153	12.4156	TraesCS1A01G022600	11.0256	11.0259	Protein transport protein Sec61 subunit gamma	PF00584: SecE/Sec61-gamma subunits of protein translocation complex
	TraesCS1A02G022700	1A	11.2291	11.2318	TraesCS1A03G0051900	12.6169	12.6196	TraesCS1A01G022700	11.2292	11.2316	Cytoplasmic dynein 2 heavy chain 1	null
	TraesCS1A02G022800	1A	11.2405	11.2422	TraesCS1A03G0052000	12.6281	12.6299	TraesCS1A01G022800	11.2407	11.2421	G protein-activated inward rectifier potassium channel 1	null
	TraesCS1A02G022900	1A	11.3886	11.39	TraesCS1A03G0052400	12.7761	12.7775	TraesCS1A01G022900	11.3886	11.39	Serotonin N-acetyltransferase 1, chloroplastic	null
	TraesCS1A02G023000	1A	11.4183	11.4234	TraesCS1A03G0052600	12.8048	12.8099	TraesCS1A01G023000	11.419	11.4231	cysteine-rich RLK (RECEPTOR-like protein kinase) 19	null
	TraesCS1A02G023100	1A	11.4238	11.4256	TraesCS1A03G0052700	12.8104	12.8121	TraesCS1A01G023100	11.4243	11.4254	Low affinity cation transporter	null
	TraesCS1A02G023205	1A	11.5252	11.5282	TraesCS1A03G0053000	12.911	12.9136	TraesCS1A01G027900LC	11.5252	11.5282	null	null
	TraesCS1A02G023200	1A	11.5301	11.5315	TraesCS1A03G0053100	12.9156	12.9169	TraesCS1A01G023200	11.5302	11.5313	Sulfotransferase	PF00685: Sulfotransferase domain
	TraesCS1A02G023300	1A	11.5547	11.5562	TraesCS1A03G0053300	12.9397	12.9412	TraesCS1A01G023300	11.5548	11.5559	Late embryogenesis abundant protein	PF06830: Root cap
	TraesCS1A02G023400	1A	11.5642	11.5721	TraesCS1A03G0053400	12.9492	12.9571	TraesCS1A01G023400	11.5645	11.5719	Serine/arginine repetitive matrix protein 2 isoform 1	null
	TraesCS1A02G023500	1A	11.5773	11.5853	TraesCS1A03G0053600	12.9623	12.9703	TraesCS1A01G023500	11.5787	11.5845	Disease resistance protein (TIR-NBS-LRR class) family	PF13855: Leucine rich repeat
	TraesCS1A02G023600	1A	11.6219	11.634	TraesCS1A03G0053800	13.0069	13.0191	TraesCS1A01G023600	11.6182	11.6341	Disease resistance protein (TIR-NBS-LRR class), putative	null
	TraesCS1A02G023700	1A	11.6437	11.6448	TraesCS1A03G0053900	13.0287	13.0298	TraesCS1A01G023700	11.6436	11.6448	Phloem protein 2-like protein	PF14299: Phloem protein 2
	TraesCS1A02G023800	1A	11.6617	11.6654	TraesCS1A03G0054100	13.0465	13.0503	TraesCS1A01G023800	11.6628	11.665	TBC1 domain family member	PF00566: Rab-GTPase-TBC domain
	TraesCS1A02G023900	1A	11.6706	11.6727	TraesCS1A03G0054200	13.0553	13.0574	TraesCS1A01G023900	11.6707	11.6723	SKP1-like protein 4	null
	TraesCS1A02G024000	1A	11.7294	11.7314	TraesCS1A03G0054700	13.111	13.113	TraesCS1A01G024000	11.7298	11.7314	SKP1-like protein 4	null
	TraesCS1A02G024100	1A	11.8119	11.8158	TraesCS1A03G0054800	13.1931	13.197	TraesCS1A01G024100	11.8119	11.8156	Beta-galactosidase	PF01301: Glycosyl hydrolases family 35; PF13364: Beta-galactosidase jelly roll domain; PF02140: Galactose binding lectin domain
	TraesCS1A02G024200	1A	11.8193	11.8254	TraesCS1A03G0054900	13.2005	13.2066	TraesCS1A01G024200	11.8195	11.8251	cDNA clone:J013058P10, full insert sequence	null
	TraesCS1A02G024300	1A	11.8941	11.8958	TraesCS1A03G0055000	13.2704	13.2721	TraesCS1A01G024300	11.8944	11.8958	cDNA clone:J013058P10, full insert sequence	null
	TraesCS1A02G024400	1A	12.0029	12.0068	TraesCS1A03G0055800	13.4452	13.4491	TraesCS1A01G024400	12.0034	12.0067	Receptor-kinase, putative	PF08263: Leucine rich repeat N-terminal domain; PF13516: Leucine Rich repeat; PF13855: Leucine rich repeat; PF07714: Protein tyrosine kinase
	TraesCS1A02G024500	1A	12.0897	12.0934	TraesCS1A03G0056400	13.5315	13.5352	TraesCS1A01G024500	12.0897	12.0934	Transcription initiation factor IIA subunit 2	PF02268: Transcription initiation factor IIA, gamma subunit, helical domain; PF02751: Transcription initiation factor IIA, gamma subunit
	TraesCS1A02G024600	1A	12.0964	12.0985	TraesCS1A03G0056500	13.5382	13.5403	TraesCS1A01G024600	12.0965	12.0983	Dehydration-induced 19-like protein	PF05605: Drought induced 19 protein (Di19), zinc-binding; PF14571: Stress-induced protein Di19, C-terminal
	TraesCS1A02G024700	1A	12.0986	12.1039	TraesCS1A03G0056600	13.5404	13.5457	TraesCS1A01G024700	12.099	12.1038	tRNA pseudouridine synthase B	PF01509: TruB family pseudouridylate synthase (N terminal domain); PF16198: tRNA pseudouridylate synthase B C-terminal domain
	TraesCS1A02G024800	1A	12.1094	12.1096	TraesCS1A03G0056700	13.5512	13.5514	TraesCS1A01G024800LC	10.2371	10.2375	Inhibitor protein	PF00280: Potato inhibitor I family
	TraesCS1A02G024900	1A	12.1296	12.1298	TraesCS1A03G0057300	13.5709	13.5711	TraesCS1A01G024900	12.1296	12.1298	Inhibitor protein	PF00280: Potato inhibitor I family
	TraesCS1A02G025000	1A	12.1388	12.139	TraesCS1A03G0057400	13.5801	13.5803	TraesCS1A01G025000	12.1388	12.139	Inhibitor protein	PF00280: Potato inhibitor I family
	TraesCS1A02G025100	1A	12.142	12.1446	TraesCS1A03G0057500	13.5833	13.5859	TraesCS1A01G025100	12.1425	12.1445	50S ribosomal protein L22	PF00237: Ribosomal protein L22p/L17e
	TraesCS1A02G025200	1A	12.1571	12.1619	TraesCS1A03G0057600	13.5984	13.6032	TraesCS1A01G025200	12.1571	12.1619	lysine ketoglutarate reductase trans-splicing protein (DUF707)	PF05212: Protein of unknown function (DUF707)
	TraesCS1A02G025300	1A	12.1707	12.1709	TraesCS1A03G0057700	13.6114	13.6116	TraesCS1A01G025300	12.1707	12.1709	Inhibitor protein	PF00280: Potato inhibitor I family
	TraesCS1A02G025400	1A	12.1848	12.1859	TraesCS1A03G0057900	13.6253	13.6263	TraesCS1A01G025400	12.1848	12.1859	ATP dependent RNA helicase	PF00270: DEAD/DEAH box helicase; PF00271: Helicase conserved C-terminal domain
	TraesCS1A02G025500	1A	12.2076	12.2162	TraesCS1A03G0058100	13.648	13.6564	TraesCS1A01G025500	12.2078	12.2107	NBS-LRR disease resistance protein, putative, expressed	PF00931: NB-ARC domain
	TraesCS1A02G025600	1A	12.3034	12.3115	TraesCS1A03G0059400	13.743	13.7511	TraesCS1A01G025600	12.3037	12.3064	NBS-LRR disease resistance protein, putative, expressed	PF00931: NB-ARC domain
	TraesCS1A02G025700	1A	12.313	12.3183	TraesCS1A03G0059500	13.7526	13.7579	TraesCS1A01G025700	12.3134	12.3181	RING/U-box protein	PF12738: twin BRCT domain; PF13639: Ring finger domain
	TraesCS1A02G025800	1A	12.3551	12.3567	TraesCS1A03G0059600	13.7944	13.796	TraesCS1A01G025800	12.3552	12.3565	2-oxoglutarate (2OG) and Fe(II)-dependent oxygenase superfamily protein	PF14226: non-haem dioxygenase in morphine synthesis N-terminal; PF03171: 2OG-Fe(II) oxygenase superfamily
	TraesCS1A02G025900	1A	12.3637	12.3699	TraesCS1A03G0059700	13.803	13.8092	TraesCS1A01G025900	12.3639	12.3693	Kinase family protein	PF00069: Protein kinase domain
	TraesCS1A02G026000	1A	12.3711	12.3726	TraesCS1A03G0059900	13.8104	13.8119	TraesCS1A01G026000	12.3714	12.3723	DUF868 family protein (DUF868)	PF05910: Plant protein of unknown function (DUF868)
	TraesCS1A02G026100	1A	12.4042	12.4053	TraesCS1A03G0060100	13.8432	13.8443	TraesCS1A01G026100	12.4044	12.4053	Early-responsive to dehydration stress protein (ERD4)	null
	TraesCS1A02G026200	1A	12.5025	12.5071	TraesCS1A03G0060600	13.9396	13.9442	TraesCS1A01G026200	12.5039	12.5051	NBS-LRR disease resistance protein-like protein	PF00931: NB-ARC domain
	TraesCS1A02G026300	1A	12.5673	12.5731	TraesCS1A03G0060800	14.004	14.0097	TraesCS1A01G032600LC	12.5669	12.5678	Disease resistance protein (NBS-LRR class) family	PF00931: NB-ARC domain
	TraesCS1A02G026400	1A	12.585	12.5927	TraesCS1A03G0061000	14.0217	14.0293	TraesCS1A01G026400	12.5867	12.5908	Disease resistance protein (NBS-LRR class) family	PF00931: NB-ARC domain
	TraesCS1A02G026500	1A	12.6392	12.6402	TraesCS1A03G0061200	14.0758	14.0769	TraesCS1A01G026500	12.6392	12.6402	Strictosidine synthase	PF03088: Strictosidine synthase
	TraesCS1A02G026600	1A	12.6695	12.6698	TraesCS1A03G0061300	14.1062	14.1065	TraesCS1A01G026600	12.6695	12.6698	AC4 protein	null
	TraesCS1A02G026700	1A	12.6848	12.6851	TraesCS1A03G0061400	14.1215	14.1217	TraesCS1A01G026700LC	11.0717	11.0719	Chymotrypsin inhibitor	PF00280: Potato inhibitor I family
	TraesCS1A02G026800	1A	12.6982	12.6984	TraesCS1A03G0061600	14.1349	14.1351	TraesCS1A01G026800	12.6982	12.6984	Chymotrypsin inhibitor	PF00280: Potato inhibitor I family
	TraesCS1A02G026900	1A	12.7342	12.7397	TraesCS1A03G0061700	14.202	14.2075	TraesCS1A01G026900	12.7343	12.7349	Ribosomal RNA apurinic site specific lyase-like	null
Qphs.hbaas-2A	TraesCS2A02G514300	2A	738.922	738.923	TraesCS2A03G1196500	742.971	742.972	TraesCS2A01G514300	738.922	738.923	Ethylene-responsive transcription factor	PF00847: AP2 domain		AP2 domain
	TraesCS2A02G514400	2A	738.986	738.992	TraesCS2A03G1196700	743.035	743.041	TraesCS2A01G514400	738.986	738.99	RING/U-box superfamily protein	PF13639: Ring finger domain
	TraesCS2A02G514500	2A	739.253	739.256	TraesCS2A03G1196900	743.301	743.304	TraesCS2A01G514500	739.253	739.255	Mitochondrial glycoprotein	PF02330: Mitochondrial glycoprotein
	TraesCS2A02G514600	2A	739.281	739.288	TraesCS2A03G1197300	743.329	743.336	TraesCS2A01G514600	739.283	739.288	Crossover junction endonuclease EME1A	PF02732: ERCC4 domain
	TraesCS2A02G514700	2A	739.303	739.304	TraesCS2A03G1197800	743.351	743.353	TraesCS2A01G514700	739.303	739.304	histone-lysine N-methyltransferase SETD1B-like protein	null
	TraesCS2A02G514800	2A	739.306	739.313	TraesCS2A03G1197900	743.354	743.361	TraesCS2A01G514800	739.307	739.311	Crossover junction endonuclease EME1B	PF02732: ERCC4 domain
	TraesCS2A02G514900	2A	739.378	739.379	TraesCS2A03G1198000	743.426	743.427	TraesCS2A01G514900	739.378	739.379	NADH-quinone oxidoreductase subunit F	null
	TraesCS2A02G515000	2A	739.43	739.435	TraesCS2A03G1198100	743.477	743.482	TraesCS2A01G515000	739.43	739.435	RING/U-box superfamily protein	PF07576: BRCA1-associated protein 2; PF02148: Zn-finger in ubiquitin-hydrolases and other protein
	TraesCS2A02G515100	2A	739.435	739.439	TraesCS2A03G1198200	743.483	743.486	TraesCS2A01G515100	739.435	739.439	Leucine-rich repeat receptor-like protein kinase family protein	PF08263: Leucine rich repeat N-terminal domain; PF13855: Leucine rich repeat; PF00560: Leucine Rich Repeat
	TraesCS2A02G515200	2A	739.445	739.446	TraesCS2A03G1198300	743.493	743.494	TraesCS2A01G515200	739.445	739.446	BRCA1-associated protein	PF07576: BRCA1-associated protein 2
	TraesCS2A02G515300	2A	739.481	739.491	TraesCS2A03G1198600	743.529	743.539	TraesCS2A01G515300	739.481	739.491	Basic helix-loop-helix (BHLH) family transcription factor	PF00010: Helix-loop-helix DNA-binding domain
	TraesCS2A02G515400	2A	739.686	739.691	TraesCS2A03G1198900	743.733	743.738	TraesCS2A01G515400	739.686	739.691	Leucine-rich repeat receptor-like protein kinase family protein	PF08263: Leucine rich repeat N-terminal domain; PF13855: Leucine rich repeat; PF13516: Leucine Rich repeat; PF00560: Leucine Rich Repeat
	TraesCS2A02G515500	2A	739.695	739.702	TraesCS2A03G1199000	743.742	743.749	TraesCS2A01G515500	739.695	739.702	Leucine-rich repeat receptor-like protein kinase family protein	PF13516: Leucine Rich repeat; PF00560: Leucine Rich Repeat; PF13855: Leucine rich repeat
	TraesCS2A02G515600	2A	739.702	739.704	TraesCS2A03G1199400	743.749	743.751	TraesCS2A01G515600	739.702	739.704	Leucine-rich repeat receptor-like protein kinase family protein	PF08263: Leucine rich repeat N-terminal domain; PF13855: Leucine rich repeat; PF13516: Leucine Rich repeat; PF00560: Leucine Rich Repeat
	TraesCS2A02G515700	2A	739.71	739.714	TraesCS2A03G1199500	743.756	743.761	TraesCS2A01G515700	739.71	739.714	Glycerol kinase	PF00370: FGGY family of carbohydrate kinases, N-terminal domain; PF02782: FGGY family of carbohydrate kinases, C-terminal domain
	TraesCS2A02G515800	2A	739.803	739.804	TraesCS2A03G1199600	743.848	743.849	TraesCS2A01G515800	739.803	739.804	Chloride channel protein	null
	TraesCS2A02G515900	2A	739.875	739.877	TraesCS2A03G1200300	743.921	743.922	TraesCS2A01G515900	739.875	739.877	transmembrane protein, putative (DUF247)	PF03140: Plant protein of unknown function
	TraesCS2A02G516000	2A	739.88	739.881	TraesCS2A03G1200400	743.925	743.926	TraesCS2A01G516000	739.88	739.881	Ribose import permease protein RbsC	null
	TraesCS2A02G516100	2A	740.007	740.011	TraesCS2A03G1200600	744.05	744.054	TraesCS2A01G516100LC	605.618	605.62	Ubiquitin carboxyl-terminal hydrolase	PF00443: Ubiquitin carboxyl-terminal hydrolase
	TraesCS2A02G516200	2A	740.011	740.013	TraesCS2A03G1200700	744.054	744.056	TraesCS2A01G516200	740.011	740.013	Short chain dehydrogenase/reductase	PF00106: short chain dehydrogenase
	TraesCS2A02G516300	2A	740.067	740.071	TraesCS2A03G1200800	744.11	744.113	TraesCS2A01G516300	740.068	740.071	EamA-like transporter family	PF00892: EamA-like transporter family
	TraesCS2A02G516400	2A	740.073	740.075	TraesCS2A03G1200900	744.116	744.117	TraesCS2A01G516400	740.073	740.075	F-box protein	PF00646: F-box domain
	TraesCS2A02G516500	2A	740.077	740.079	TraesCS2A03G1201000	744.12	744.121	TraesCS2A01G516500	740.077	740.079	Tryptophan decarboxylase	PF00282: Pyridoxal-dependent decarboxylase conserved domain
	TraesCS2A02G516600	2A	740.095	740.096	TraesCS2A03G1201100	744.137	744.137	TraesCS2A01G516600	740.095	740.096	Reticulocyte-binding protein 2 homolog a	null
	TraesCS2A02G516700	2A	740.117	740.119	TraesCS2A03G1201200	744.159	744.161	TraesCS2A01G516700	740.117	740.119	Tryptophan decarboxylase	PF00282: Pyridoxal-dependent decarboxylase conserved domain
	TraesCS2A02G516800	2A	740.141	740.143	TraesCS2A03G1201300	744.183	744.185	TraesCS2A01G516800	740.142	740.143	Tryptophan decarboxylase	PF00282: Pyridoxal-dependent decarboxylase conserved domain
	TraesCS2A02G516900	2A	740.253	740.254	TraesCS2A03G1201400	744.294	744.295	TraesCS2A01G516900	740.253	740.254	Methyltransferase-like protein	PF10294: Lysine methyltransferase
	TraesCS2A02G517000	2A	740.347	740.347	TraesCS2A03G1201600	744.386	744.387	TraesCS2A01G517000	740.347	740.347	VQ motif-containing protein, putative	PF05678: VQ motif
	TraesCS2A02G517100	2A	740.36	740.373	TraesCS2A03G1201700	744.4	744.413	TraesCS2A01G517100	740.36	740.373	Clustered mitochondria protein	PF15044: Mitochondrial function, CLU-N-term; PF12807: Translation initiation factor eIF3 subunit 135; PF13424: Tetratricopeptide repeat		SNP
	TraesCS2A02G517200	2A	740.379	740.384	TraesCS2A03G1201800	744.419	744.424	TraesCS2A01G517200	740.379	740.384	Synaptotagmin-5	PF17047: Synaptotagmin-like mitochondrial-lipid-binding domain; PF00168: C2 domain
	TraesCS2A02G517300	2A	740.479	740.484	TraesCS2A03G1202200	744.519	744.523	TraesCS2A01G517300	740.479	740.484	alpha/beta-Hydrolases superfamily protein	null
	TraesCS2A02G517400	2A	740.657	740.658	TraesCS2A03G1202300	744.695	744.696	TraesCS2A01G517400	740.657	740.658	Sister chromatid cohesion PDS5-B-B-like protein	null
	TraesCS2A02G517500	2A	740.847	740.856	TraesCS2A03G1202500	744.883	744.892	TraesCS2A01G517500	740.848	740.856	Chloride channel protein	PF00654: Voltage gated chloride channel; PF00571: CBS domain
	TraesCS2A02G517600	2A	740.873	740.876	TraesCS2A03G1202600	744.909	744.911	TraesCS2A01G517600	740.873	740.875	Heavy metal transport/detoxification superfamily protein	null
	TraesCS2A02G517700	2A	740.874	740.874	TraesCS2A03G1202700	744.91	744.91	TraesCS2A01G517700	740.874	740.874	RING/U-box protein	null
	TraesCS2A02G517800	2A	741.093	741.107	TraesCS2A03G1203100	745.129	745.143	TraesCS2A01G517800	741.094	741.107	SPOC domain / transcription elongation factor S-II protein	PF07744: SPOC domain		Transcription elongation factor
	TraesCS2A02G517900	2A	741.368	741.372	TraesCS2A03G1203300	745.403	745.408	TraesCS2A01G517900	741.368	741.372	alpha/beta-Hydrolases superfamily protein	PF12697: Alpha/beta hydrolase family
	TraesCS2A02G518000	2A	741.373	741.374	TraesCS2A03G1203400	745.409	745.409	TraesCS2A01G518000	741.373	741.373	14 kDa proline-rich protein DC2.15, putative	PF14547: Hydrophobic seed protein
	TraesCS2A02G518100	2A	741.379	741.38	TraesCS2A03G1203600	745.414	745.415	TraesCS2A01G518100	741.378	741.38	Protease inhibitor/seed storage/lipid transfer protein	PF14547: Hydrophobic seed protein
	TraesCS2A02G518200	2A	741.827	741.83	TraesCS2A03G1203800	745.86	745.862	TraesCS2A01G518200	741.827	741.83	CsAtPR5	null
	TraesCS2A02G518300	2A	741.985	741.988	TraesCS2A03G1204000	746.015	746.018	TraesCS2A01G518300	741.985	741.987	CsAtPR5	null
	TraesCS2A02G518400	2A	742.132	742.138	TraesCS2A03G1204300	746.161	746.167	TraesCS2A01G518400	742.132	742.138	NEDD8 ultimate buster 1	null
	TraesCS2A02G518500	2A	742.134	742.135	TraesCS2A03G1204400	746.162	746.163	TraesCS2A01G518500	742.134	742.135	Pectin methylesterase inhibitor	PF04043: Plant invertase/pectin methylesterase inhibitor
	TraesCS2A02G518600	2A	742.145	742.153	TraesCS2A03G1204700	746.173	746.181	TraesCS2A01G518600	742.146	742.153	Thymidylate synthase	PF00186: Dihydrofolate reductase; PF00303: Thymidylate synthase
	TraesCS2A02G518700	2A	742.153	742.155	TraesCS2A03G1204800	746.182	746.184	TraesCS2A01G518700	742.153	742.155	Autophagy-related protein 101	PF07855: Autophagy-related protein 101
	TraesCS2B02G084400	2B	47.1857	47.1859	TraesCS1A03G0061500	14.1215	14.1217	TraesCS2B01G084400LC	40.4622	40.4627	Chymotrypsin inhibitor	PF00280: Potato inhibitor I family
Qphs.hbaas-2B.1	TraesCS2B02G081000	2B	45.5334	45.5355	TraesCS2B03G0182800	51.7546	51.7567	TraesCS2B01G081000	45.5334	45.5355	Leucine-rich repeat receptor-like protein kinase family protein	PF08263: Leucine rich repeat N-terminal domain; PF13855: Leucine rich repeat
	TraesCS2B02G081100	2B	45.5363	45.5377	TraesCS2B03G0183000	51.7575	51.7589	TraesCS2B01G081100	45.5363	45.5377	protein kinase family protein	PF00069: Protein kinase domain
	TraesCS2B02G081200	2B	45.5441	45.5461	TraesCS2B03G0183200	51.7654	51.7674	TraesCS2B01G081200	45.5441	45.5461	Protein kinase family protein	PF00069: Protein kinase domain
	TraesCS2B02G081300	2B	45.5489	45.5537	TraesCS2B03G0183300	51.7701	51.7749	TraesCS2B01G081300	45.55	45.5533	Receptor-kinase, putative	PF08263: Leucine rich repeat N-terminal domain; PF00560: Leucine Rich Repeat; PF13855: Leucine rich repeat; PF00069: Protein kinase domain
	TraesCS2B02G081400	2B	45.6083	45.6101	TraesCS2B03G0183800	51.8292	51.831	TraesCS2B01G081400	45.6083	45.6098	Glycosyltransferase	PF00201: UDP-glucoronosyl and UDP-glucosyl transferase
	TraesCS2B02G081500	2B	45.6158	45.6165	TraesCS2B03G0183900	51.8363	51.837	TraesCS2B01G081500	45.6158	45.6165	Protein kinase family protein	PF00069: Protein kinase domain
	TraesCS2B02G081600	2B	45.6175	45.6205	TraesCS2B03G0184100	51.838	51.841	TraesCS2B01G081600	45.6176	45.6179	50S ribosomal protein L30	PF00327: Ribosomal protein L30p/L7e
	TraesCS2B02G081700	2B	45.6228	45.6267	TraesCS2B03G0184200	51.8433	51.8472	TraesCS2B01G081700	45.6231	45.6267	Receptor-kinase, putative	PF13855: Leucine rich repeat; PF00069: Protein kinase domain
	TraesCS2B02G081800	2B	45.6407	45.6422	TraesCS2B03G0184300	51.861	51.8625	TraesCS2B01G081800	45.6405	45.6425	Glycosyltransferase	PF00201: UDP-glucoronosyl and UDP-glucosyl transferase
	TraesCS2B02G081900	2B	45.6726	45.6754	TraesCS2B03G0184700	51.8926	51.8954	TraesCS2B01G081900	45.6726	45.6754	Leucine-rich receptor-like protein kinase family protein	PF08263: Leucine rich repeat N-terminal domain; PF00560: Leucine Rich Repeat; PF13855: Leucine rich repeat; PF00069: Protein kinase domain
	TraesCS2B02G082000	2B	45.6755	45.6759	TraesCS2B03G0184800	51.8956	51.8959	TraesCS2B01G082000	45.6755	45.6759	Protein kinase family protein	null
	TraesCS2B02G082100	2B	45.6777	45.6818	TraesCS2B03G0184900	51.8975	51.9015	TraesCS2B01G082100	45.679	45.6817	Receptor-kinase, putative	PF08263: Leucine rich repeat N-terminal domain; PF13855: Leucine rich repeat; PF00069: Protein kinase domain
	TraesCS2B02G082200	2B	45.6891	45.6934	TraesCS2B03G0185000	51.9083	51.9125	TraesCS2B01G082200	45.6891	45.6934	Protein kinase family protein	PF00069: Protein kinase domain
	TraesCS2B02G082300	2B	45.6947	45.698	TraesCS2B03G0185200	51.9139	51.9171	TraesCS2B01G082300	45.6947	45.6977	Leucine-rich repeat receptor-like protein kinase family protein	PF08263: Leucine rich repeat N-terminal domain; PF00560: Leucine Rich Repeat
	TraesCS2B02G082400	2B	45.7342	45.7373	TraesCS2B03G0185500	51.953	51.9561	TraesCS2B01G082400	45.7346	45.7369	MYB-related transcription factor	PF00249: Myb-like DNA-binding domain		MYB
	TraesCS2B02G082500	2B	45.787	45.8011	TraesCS2B03G0185600	52.005	52.0188	TraesCS2B01G082500LC	39.4294	39.4297	Acetyl-CoA carboxylase	PF00289: Biotin carboxylase, N-terminal domain; PF02786: Carbamoyl-phosphate synthase L chain, ATP binding domain; PF02785: Biotin carboxylase C-terminal domain; PF00364: Biotin-requiring enzyme; PF08326: Acetyl-CoA carboxylase, central region; PF01039: Carboxyl transferase domain
	TraesCS2B02G082600	2B	46.0031	46.0047	TraesCS2B03G0185700	52.2208	52.2224	TraesCS2B01G082600	46.0031	46.0047	transmembrane protein, putative (DUF247)	PF03140: Plant protein of unknown function
	TraesCS2B02G082700	2B	46.0881	46.0917	TraesCS2B03G0185900	52.3056	52.3092	TraesCS2B01G082700	46.0885	46.0917	FACT complex subunit SPT16	PF14826: FACT complex subunit SPT16 N-terminal lobe domain; PF00557: Metallopeptidase family M24; PF08644: FACT complex subunit (SPT16/CDC68); PF08512: Histone chaperone Rttp106-like
	TraesCS2B02G082800	2B	46.1013	46.1053	TraesCS2B03G0186000	52.3182	52.3219	TraesCS2B01G082800	46.1015	46.1051	INO80 complex subunit C	PF08265: YL1 nuclear protein C-terminal domain
	TraesCS2B02G082900	2B	46.1058	46.1077	TraesCS2B03G0186100	52.3224	52.3243	TraesCS2B01G082900	46.1059	46.1077	Dirigent protein	PF03018: Dirigent-like protein; PF01419: Jacalin-like lectin domain
	TraesCS2B02G083000	2B	46.1132	46.1164	TraesCS2B03G0186200	52.3298	52.333	TraesCS2B01G083000	46.1152	46.1163	F-box protein	PF03478: Protein of unknown function (DUF295)
	TraesCS2B02G083100	2B	46.406	46.4172	TraesCS2B03G0186900	52.619	52.6299	TraesCS2B01G083100	46.4061	46.4167	Ubiquitin carboxyl-terminal hydrolase 2	PF13968: Domain of unknown function (DUF4220); PF04578: Protein of unknown function, DUF594
	TraesCS2B02G083200	2B	46.4944	46.4947	TraesCS2B03G0187300	52.7066	52.7069	TraesCS2B01G083200	46.4944	46.4947	B3 domain-containing protein family	PF02362: B3 DNA binding domain		B3 domain
	TraesCS2B02G083300	2B	46.5044	46.506	TraesCS2B03G0187400	52.7166	52.7182	TraesCS2B01G083300	46.5044	46.506	NADP-dependent alkenal double bond reductase	PF16884: N-terminal domain of oxidoreductase; PF00107: Zinc-binding dehydrogenase
	TraesCS2B02G083400	2B	46.5905	46.591	TraesCS2B03G0187800	52.7974	52.7979	TraesCS2B01G083400	46.5905	46.5911	Germin-like protein	PF00190: Cupin
	TraesCS2B02G083500	2B	46.595	46.6021	TraesCS2B03G0187900	52.8019	52.809	TraesCS2B01G083500	46.5955	46.6021	Tata box-binding protein-associated factor rna polymerase i subunit b	null
	TraesCS2B02G083600	2B	46.6693	46.6735	TraesCS2B03G0188300	52.8754	52.8795	TraesCS2B01G083600	46.6693	46.6735	NADP-dependent alkenal double bond reductase	PF16884: N-terminal domain of oxidoreductase; PF00107: Zinc-binding dehydrogenase
	TraesCS2B02G083700	2B	46.6775	46.6793	TraesCS2B03G0188400	52.8836	52.8853	TraesCS2B01G083700	46.6776	46.6791	Glycosyltransferase	PF00201: UDP-glucoronosyl and UDP-glucosyl transferase
	TraesCS2B02G083800	2B	46.8769	46.8824	TraesCS2B03G0189700	53.8843	53.8896	TraesCS2B01G083800	46.8769	46.8824	Lactoylglutathione lyase	PF00903: Glyoxalase/Bleomycin resistance protein/Dioxygenase superfamily
	TraesCS2B02G083900	2B	46.8824	46.8883	TraesCS2B03G0189800	53.8896	53.8954	TraesCS2B01G083900	46.8827	46.8877	CW7 protein, putative	PF09741: Uncharacterized conserved protein (DUF2045)
	TraesCS2B02G084000	2B	46.8895	46.8944	TraesCS2B03G0189900	53.8967	53.9016	TraesCS2B01G084000	46.8907	46.8942	Receptor-kinase, putative	PF00560: Leucine Rich Repeat; PF13855: Leucine rich repeat; PF00069: Protein kinase domain
	TraesCS2B02G084100	2B	47.155	47.1577	TraesCS2B03G0190500	54.1619	54.1646	TraesCS2B01G084100	47.155	47.1577	Receptor-kinase, putative	PF00560: Leucine Rich Repeat; PF13855: Leucine rich repeat; PF13516: Leucine Rich repeat; PF00069: Protein kinase domain
	TraesCS2B02G084200	2B	47.167	47.1733	TraesCS2B03G0190600	54.1737	54.18	TraesCS2B01G084200	47.1672	47.173	Glycerol-3-phosphate dehydrogenase	PF01266: FAD dependent oxidoreductase; PF16901: C-terminal domain of alpha-glycerophosphate oxidase		SNP
	TraesCS2B02G084300	2B	47.1755	47.1813	TraesCS2B03G0190700	54.1822	54.188	TraesCS2B01G084300	47.1755	47.1813	Disease resistance protein (NBS-LRR class) family	PF00931: NB-ARC domain
	TraesCS2B02G084500	2B	47.231	47.2321	TraesCS2B03G0191100	54.2295	54.2306	TraesCS2B01G084500	47.231	47.2321	Alcohol dehydrogenase, putative	PF08240: Alcohol dehydrogenase GroES-like domain; PF00107: Zinc-binding dehydrogenase
	TraesCS2B02G084600	2B	47.2487	47.2504	TraesCS2B03G0191300	54.2643	54.266	TraesCS2B01G084600	47.2489	47.2502	Alcohol dehydrogenase, putative	PF08240: Alcohol dehydrogenase GroES-like domain; PF00107: Zinc-binding dehydrogenase
	TraesCS2B02G084700	2B	47.3865	47.3868	TraesCS2B03G0191700	54.4002	54.4004	TraesCS2B01G084700	47.3865	47.3868	Type 2 DNA topoisomerase 6 subunit B	null
	TraesCS2B02G084800	2B	47.4171	47.4188	TraesCS2B03G0191900	54.4307	54.4324	TraesCS2B01G084800	47.4171	47.4186	Glycosyltransferase	PF00201: UDP-glucoronosyl and UDP-glucosyl transferase
	TraesCS2B02G084900	2B	47.429	47.4309	TraesCS2B03G0192300	54.4427	54.4445	TraesCS2B01G084900	47.429	47.4309	Disease resistance protein (TIR-NBS-LRR class) family	PF00931: NB-ARC domain
	TraesCS2B02G085000	2B	47.4465	47.4593	TraesCS2B03G0192900	54.4602	54.4727	TraesCS2B01G085000	47.4464	47.4589	Disease resistance protein (TIR-NBS-LRR class) family	PF00931: NB-ARC domain
	TraesCS2B02G085100	2B	47.5192	47.5224	TraesCS2B03G0193100	54.5318	54.535	TraesCS2B01G085100	47.5193	47.5222	Phosphoglycerate mutase family protein	PF00300: Histidine phosphatase superfamily (branch 1)
	TraesCS2B02G085200	2B	47.533	47.5409	TraesCS2B03G0193200	54.5448	54.5525	TraesCS2B01G085200	47.533	47.5407	F-box family protein	PF12937: F-box-like; PF13516: Leucine Rich repeat
	TraesCS2B02G085300	2B	47.5417	47.544	TraesCS2B03G0193300	54.5533	54.5557	TraesCS2B01G085300	47.5412	47.5441	Flavin-containing monooxygenase	PF00743: Flavin-binding monooxygenase-like
	TraesCS2B02G085400	2B	47.636	47.6411	TraesCS2B03G0193500	54.6465	54.6516	TraesCS2B01G085400	47.6361	47.6408	F-box family protein	PF12937: F-box-like; PF13516: Leucine Rich repeat
	TraesCS2B02G085500	2B	47.6418	47.6443	TraesCS2B03G0193600	54.6522	54.6548	TraesCS2B01G085500	47.6419	47.6443	Flavin-containing monooxygenase	PF00743: Flavin-binding monooxygenase-like
	TraesCS2B02G085600	2B	47.6669	47.6701	TraesCS2B03G0193700	54.6774	54.6806	TraesCS2B01G085600	47.6668	47.6705	Secretion apparatus protein BsaZ	PF13968: Domain of unknown function (DUF4220); PF04578: Protein of unknown function, DUF594
	TraesCS2B02G085700	2B	47.6842	47.6998	TraesCS2B03G0193800	54.694	54.7223	TraesCS2B01G085700	47.6842	47.6998	Flavin-containing monooxygenase	PF00743: Flavin-binding monooxygenase-like
	TraesCS2B02G085800	2B	47.7102	47.7209	TraesCS2B03G0194000	54.7129	54.7225	TraesCS2B01G085800	47.7102	47.7207	Flavin-containing monooxygenase	PF00743: Flavin-binding monooxygenase-like
	TraesCS2B02G085900	2B	47.7438	47.7474	TraesCS2B03G0194100	54.7454	54.749	TraesCS2B01G085900	47.7439	47.7472	Flavin-containing monooxygenase	PF00743: Flavin-binding monooxygenase-like
	TraesCS2B02G086000	2B	47.776	47.7771	TraesCS2B03G0194200	54.777	54.7782	TraesCS2B01G086000	47.776	47.7769	Flavin-containing monooxygenase	PF00743: Flavin-binding monooxygenase-like
	TraesCS2B02G086100	2B	47.8155	47.8191	TraesCS2B03G0194300	54.8162	54.8198	TraesCS2B01G086100	47.8155	47.8189	Flavin-containing monooxygenase	PF00743: Flavin-binding monooxygenase-like
	TraesCS2B02G086200	2B	47.8395	47.8409	TraesCS2B03G0194500	54.8399	54.8413	TraesCS2B01G086200	47.8395	47.8409	Aspartic proteinase nepenthesin-1	PF14543: Xylanase inhibitor N-terminal; PF14541: Xylanase inhibitor C-terminal
	TraesCS2B02G086300	2B	48.031	48.0421	TraesCS2B03G0194700	55.0289	55.04	TraesCS2B01G101200LC	48.0312	48.0397	Receptor-like protein kinase	PF07714: Protein tyrosine kinase
	TraesCS2B02G086400	2B	48.1801	48.1806	TraesCS2B03G0195700	55.1767	55.1772	TraesCS2B01G086400	48.1801	48.1806	Response regulator	PF00072: Response regulator receiver domain
	TraesCS2B02G086500	2B	48.2153	48.2159	TraesCS2B03G0195800	55.2119	55.2125	TraesCS2B01G086500	48.2154	48.2159	Response regulator	PF00072: Response regulator receiver domain
	TraesCS2B02G086600	2B	48.304	48.3041	TraesCS2B03G0196000	55.3008	55.301	TraesCS2B01G086600	48.304	48.3041	Two-component response regulator	null
	TraesCS2B02G086700	2B	48.797	48.8032	TraesCS2B03G0196100	55.7898	55.796	TraesCS2B01G086700	48.797	48.8028	DNA/RNA helicase protein	PF08797: HIRAN domain; PF00176: SNF2 family N-terminal domain; PF13920: Zinc finger, C3HC4 type (RING finger); PF00271: Helicase conserved C-terminal domain
	TraesCS2B02G086800	2B	49.0819	49.1003	TraesCS2B03G0196200	56.0716	56.0893	TraesCS2B01G086800	49.0819	49.0992	Vacuolar protein sorting-associated protein 54	PF07928: Vps54-like protein
	TraesCS2B02G086900	2B	49.1006	49.104	TraesCS2B03G0196500	56.0895	56.093	TraesCS2B01G086900	49.1006	49.1038	Thylakoid lumenal 15.0 kDa protein 2, chloroplastic	PF04536: TPM domain
	TraesCS2B02G087000	2B	49.1155	49.1168	TraesCS2B03G0196600	56.104	56.1054	TraesCS2B01G087000	49.1161	49.1166	response regulator 1	PF00072: Response regulator receiver domain
	TraesCS2B02G087100	2B	49.2857	49.2864	TraesCS2B03G0196900	56.2726	56.2734	TraesCS2B01G087100	49.2857	49.2864	Response regulator	PF00072: Response regulator receiver domain
	TraesCS2B02G087300	2B	49.3292	49.3346	TraesCS2B03G0197400	56.3154	56.3208	TraesCS2B01G087300	49.3292	49.3346	Receptor-like protein kinase	PF13947: Wall-associated receptor kinase galacturonan-binding; PF07714: Protein tyrosine kinase
	TraesCS2B02G087400	2B	49.3825	49.3845	TraesCS2B03G0197500	56.3685	56.3705	TraesCS2B01G087400	49.3828	49.3845	Peroxidase family protein	PF00141: Peroxidase
	TraesCS2B02G087500	2B	49.4851	49.486	TraesCS2B03G0197700	56.4635	56.4645	TraesCS2B01G087500	49.4852	49.4859	calpain-type cysteine protease family	null
	TraesCS2B02G087600	2B	49.4879	49.4925	TraesCS2B03G0197800	56.4663	56.4709	TraesCS2B01G087600	49.4882	49.4922	GDT1-like protein	PF01169: Uncharacterized protein family UPF0016
	TraesCS2B02G087700	2B	49.5216	49.5224	TraesCS2B03G0198300	56.4995	56.5003	TraesCS2B01G087700	49.5217	49.5224	Kelch repeat and BTB domain-containing protein 1	null
	TraesCS2B02G087800	2B	49.6001	49.6008	TraesCS2B03G0198500	56.5761	56.5769	TraesCS2B01G087800	49.6001	49.6008	Cysteinyl-tRNA synthetase, class Ia family protein	null
	TraesCS2B02G087900	2B	49.603	49.6061	TraesCS2B03G0198600	56.579	56.5821	TraesCS2B01G087900	49.6051	49.6057	tRNA N6-adenosine threonylcarbamoyltransferase	null
Qphs.hbaas-2B.2	TraesCS2B02G149600	2B	116.274	116.278	TraesCS2B03G0362500	124.232	124.236	TraesCS2B01G149600	116.274	116.278	Receptor-kinase, putative	PF08263: Leucine rich repeat N-terminal domain; PF00560: Leucine Rich Repeat; PF13855: Leucine rich repeat; PF00069: Protein kinase domain
	TraesCS2B02G149700	2B	116.311	116.312	TraesCS2B03G0362600	124.268	124.27	TraesCS2B01G149700	116.311	116.312	Benzyl alcohol O-benzoyltransferase	PF02458: Transferase family
	TraesCS2B02G149800	2B	116.319	116.32	TraesCS2B03G0362800	124.277	124.277	TraesCS2B01G149800	116.319	116.32	B3 domain-containing protein family	PF02362: B3 DNA binding domain		B3 domain
	TraesCS2B02G149900	2B	116.337	116.348	TraesCS2B03G0363100	124.295	124.306	TraesCS2B01G149900	116.337	116.348	Pleiotropic drug resistance ABC transporter	PF00005: ABC transporter; PF01061: ABC-2 type transporter; PF08370: Plant PDR ABC transporter associated
	TraesCS2B02G150000	2B	116.394	116.394	TraesCS2B03G0363300	124.351	124.352	TraesCS2B01G150000	116.394	116.394	Lectin receptor kinase	null
	TraesCS2B02G150100	2B	116.41	116.416	TraesCS2B03G0363600	124.368	124.374	TraesCS2B01G150100	116.41	116.416	Lectin receptor kinase	PF00139: Legume lectin domain; PF00069: Protein kinase domain
	TraesCS2B02G150200	2B	116.469	116.473	TraesCS2B03G0363800	124.427	124.431	TraesCS2B01G150200	116.469	116.473	Pseudouridine synthase family protein	PF00849: RNA pseudouridylate synthase
	TraesCS2B02G150300	2B	116.847	116.848	TraesCS2B03G0364200	124.802	124.804	TraesCS2B01G150300	116.847	116.848	Glycosyltransferase	PF00201: UDP-glucoronosyl and UDP-glucosyl transferase
	TraesCS2B02G150400	2B	117.108	117.118	TraesCS2B03G0364500	125.062	125.073	TraesCS2B01G150400	117.108	117.118	Sialyltransferase-like protein 2	PF00777: Glycosyltransferase family 29 (sialyltransferase)
	TraesCS2B02G150600	2B	117.626	117.633	TraesCS2B03G0364900	125.576	125.583	TraesCS2B01G150600	117.626	117.633	ABC transporter, putative	PF00664: ABC transporter transmembrane region; PF00005: ABC transporter
	TraesCS2B02G150700	2B	117.866	117.871	TraesCS2B03G0365400	125.811	125.815	TraesCS2B01G150700	117.866	117.871	carboxyl-terminal peptidase (DUF239)	PF03080: Domain of unknown function (DUF239)
	TraesCS2B02G150800	2B	117.884	117.89	TraesCS2B03G0365800	125.829	125.834	TraesCS2B01G150800	117.885	117.89	ATP-dependent RNA helicase DDX47	PF00270: DEAD/DEAH box helicase; PF00271: Helicase conserved C-terminal domain
	TraesCS2B02G150900	2B	117.932	117.933	TraesCS2B03G0365900	125.876	125.877	TraesCS2B01G150900	117.932	117.932	Glutaredoxin family protein, expressed	PF00462: Glutaredoxin
	TraesCS2B02G151000	2B	117.992	117.994	TraesCS2B03G0366200	125.935	125.937	TraesCS2B01G151000	117.992	117.994	Serine/threonine-protein kinase	PF01453: D-mannose binding lectin; PF00954: S-locus glycoprotein domain; PF08276: PAN-like domain; PF00069: Protein kinase domain
	TraesCS2B02G151100	2B	118.061	118.063	TraesCS2B03G0366300	126.003	126.006	TraesCS2B01G151100	118.061	118.063	E3 ubiquitin-protein ligase	PF03145: Seven in absentia protein family
	TraesCS2B02G151200	2B	118.066	118.071	TraesCS2B03G0366400	126.009	126.014	TraesCS2B01G151200	118.066	118.071	F-box family protein	PF12937: F-box-like
	TraesCS2B02G151400	2B	118.311	118.311	TraesCS2B03G0366800	126.252	126.253	TraesCS2B01G151400	118.31	118.312	F-box family protein	PF00646: F-box domain
	TraesCS2B02G151500	2B	118.312	118.313	TraesCS2B03G0366900	126.253	126.254	TraesCS2B01G151500	118.312	118.313	auxin-induced in root cultures-like protein	PF04526: Protein of unknown function (DUF568)		Phytohormone
	TraesCS2B02G151600	2B	118.323	118.326	TraesCS2B03G0367200	126.264	126.268	TraesCS2B01G151600	118.323	118.326	NBS-LRR disease resistance protein	PF00931: NB-ARC domain
	TraesCS2B02G151700	2B	118.602	118.603	TraesCS2B03G0367600	126.543	126.543	TraesCS2B01G151700	118.602	118.603	Leucine-rich repeat protein kinase family protein	null
	TraesCS2B02G151800	2B	118.603	118.609	TraesCS2B03G0367700	126.543	126.549	TraesCS2B01G151800	118.604	118.608	NAD(P)-binding Rossmann-fold superfamily protein	PF13460: NAD(P)H-binding; PF08547: Complex I intermediate-associated protein 30 (CIA30)
	TraesCS2B02G151900	2B	118.63	118.633	TraesCS2B03G0367800	126.57	126.573	TraesCS2B01G151900	118.629	118.633	Protein kinase	PF13947: Wall-associated receptor kinase galacturonan-binding; PF07714: Protein tyrosine kinase
	TraesCS2B02G152000	2B	118.679	118.681	TraesCS2B03G0368000	126.619	126.621	TraesCS2B01G152000	118.68	118.681	Annexin	PF00191: Annexin
	TraesCS2B02G152100	2B	118.685	118.694	TraesCS2B03G0368100	126.627	126.633	TraesCS2B01G152100	118.685	118.694	Condensin complex subunit 1	PF12922: non-SMC mitotic condensation complex subunit 1, N-term; PF12765: HEAT repeat associated with sister chromatid cohesion; PF12717: non-SMC mitotic condensation complex subunit 1		SNP
	TraesCS2B02G152300	2B	118.863	118.866	TraesCS2B03G0368400	126.801	126.805	TraesCS2B01G152300	118.863	118.866	Haloacid dehalogenase-like hydrolase domain-containing protein 3	PF13419: Haloacid dehalogenase-like hydrolase
	TraesCS2B02G152400	2B	119.049	119.05	TraesCS2B03G0368800	126.987	126.988	TraesCS2B01G152400	119.049	119.05	DUF4228 domain protein	PF14009: Domain of unknown function (DUF4228)
	TraesCS2B02G152500	2B	119.184	119.185	TraesCS2B03G0368900	127.121	127.122	TraesCS2B01G152500	119.184	119.185	BTB/POZ domain containing protein, expressed	PF00651: BTB/POZ domain
	TraesCS2B02G152600	2B	119.242	119.244	TraesCS2B03G0369200	127.18	127.181	TraesCS2B01G152600	119.242	119.244	Aspartic proteinase nepenthesin-1	PF14543: Xylanase inhibitor N-terminal; PF14541: Xylanase inhibitor C-terminal
	TraesCS2B02G152700	2B	119.629	119.634	TraesCS2B03G0369300	127.564	127.569	TraesCS2B01G152700	119.63	119.634	Phosphatidylinositol 4-phosphate 5-kinase 4	PF02493: MORN repeat; PF01504: Phosphatidylinositol-4-phosphate 5-Kinase
	TraesCS2B02G152800	2B	120.59	120.598	TraesCS2B03G0369800	128.522	128.53	TraesCS2B01G152800	120.59	120.598	Ankyrin repeat family protein	PF13637: Ankyrin repeats (many copies)
Qphs.hbaas-2B.3	TraesCS2B02G229100	2B	224.581	224.59	TraesCS2B03G0552200	232.559	232.568	TraesCS2B01G229100	224.581	224.589	Protein DETOXIFICATION	PF01554: MatE
	TraesCS2B02G229200	2B	224.646	224.647	TraesCS2B03G0552300	232.623	232.624	TraesCS2B01G229200	224.646	224.646	Leucine-rich repeat protein kinase family protein	null
	TraesCS2B02G229400	2B	224.649	224.656	TraesCS2B03G0552400	232.626	232.632	TraesCS2B01G229400	224.65	224.656	Peptidyl-prolyl cis-trans isomerase, putative	PF00160: Cyclophilin type peptidyl-prolyl cis-trans isomerase/CLD
	TraesCS2B02G229300	2B	224.649	224.65	TraesCS2B03G0552500	232.626	232.627	TraesCS2B01G229300	224.649	224.65	alpha/beta-Hydrolases superfamily protein	PF12146: Serine aminopeptidase, S33
	TraesCS2B02G229500	2B	225.243	225.252	TraesCS2B03G0552600	233.216	233.225	TraesCS2B01G229500	225.244	225.252	Kinesin-like protein	PF00225: Kinesin motor domain
	TraesCS2B02G229600	2B	225.257	225.263	TraesCS2B03G0552700	233.229	233.236	TraesCS2B01G229600	225.257	225.263	Kinase	PF08263: Leucine rich repeat N-terminal domain; PF13855: Leucine rich repeat; PF07714: Protein tyrosine kinase
	TraesCS2B02G229700	2B	225.324	225.325	TraesCS2B03G0552800	233.297	233.297	TraesCS2B01G229700	225.324	225.325	Translation initiation factor IF-2	null
	TraesCS2B02G229800	2B	225.358	225.363	TraesCS2B03G0552900	233.329	233.334	TraesCS2B01G229800	225.358	225.362	Bromodomain protein	PF00439: Bromodomain
	TraesCS2B02G229900	2B	225.433	225.438	TraesCS2B03G0553100	233.404	233.409	TraesCS2B01G229900	225.433	225.438	lysine ketoglutarate reductase trans-splicing-like protein (DUF707)	PF05212: Protein of unknown function (DUF707)
	TraesCS2B02G230000	2B	225.569	225.589	TraesCS2B03G0553200	233.537	233.556	TraesCS2B01G230000	225.569	225.588	Brefeldin A-inhibited guanine nucleotide-exchange protein	PF16213: Dimerisation and cyclophilin-binding domain of Mon2; PF12783: Guanine nucleotide exchange factor in Golgi transport N-terminal; PF01369: Sec7 domain; PF09324: Domain of unknown function (DUF1981); PF16206: C-terminal region of Mon2 protein
	TraesCS2B02G230100	2B	225.692	225.692	TraesCS2B03G0553400	233.659	233.659	TraesCS2B01G230100	225.692	225.692	Histone H4	PF15511: Centromere kinetochore component CENP-T histone fold
	TraesCS2B02G230200	2B	225.816	225.82	TraesCS2B03G0553500	233.784	233.788	TraesCS2B01G230200	225.816	225.82	Secretory carrier-associated membrane protein	PF04144: SCAMP family
	TraesCS2B02G230300	2B	225.844	225.847	TraesCS2B03G0553700	233.811	233.813	TraesCS2B01G230300	225.844	225.846	Internal alternative NAD(P)H-ubiquinone oxidoreductase A1, mitochondrial	PF07992: Pyridine nucleotide-disulphide oxidoreductase
	TraesCS2B02G230400	2B	226.211	226.212	TraesCS2B03G0553800	234.173	234.175	TraesCS2B01G230400	226.211	226.212	2-oxoglutarate (2OG) and Fe(II)-dependent oxygenase superfamily protein, putative	PF14226: non-haem dioxygenase in morphine synthesis N-terminal; PF03171: 2OG-Fe(II) oxygenase superfamily
	TraesCS2B02G230500	2B	226.517	226.52	TraesCS2B03G0553900	234.478	234.481	TraesCS2B01G230500	226.518	226.52	Cytochrome P450-like protein	PF00067: Cytochrome P450
	TraesCS2B02G230600	2B	226.687	226.703	TraesCS2B03G0554100	234.646	234.661	TraesCS2B01G230600LC	139.11	139.111	Phospholipid-transporting ATPase	PF16209: Phospholipid-translocating ATPase N-terminal; PF00122: E1-E2 ATPase; PF13246: Cation transport ATPase (P-type); PF08282: haloacid dehalogenase-like hydrolase; PF16212: Phospholipid-translocating P-type ATPase C-terminal
	TraesCS2B02G230700	2B	226.706	226.707	TraesCS2B03G0554200	234.664	234.665	TraesCS2B01G230700	226.706	226.708	Methionyl-tRNA synthetase	null
	TraesCS2B02G230800	2B	226.73	226.731	TraesCS2B03G0554400	234.688	234.69	TraesCS2B01G230800	226.73	226.731	Glycosyltransferase	PF00201: UDP-glucoronosyl and UDP-glucosyl transferase
	TraesCS2B02G230900	2B	227.077	227.081	TraesCS2B03G0554800	235.034	235.039	TraesCS2B01G230900	227.077	227.081	Arf GTPase activating protein	PF01412: Putative GTPase activating protein for Arf		SNP
	TraesCS2B02G231000	2B	227.082	227.088	TraesCS2B03G0554900	235.04	235.045	TraesCS2B01G231000	227.082	227.088	Elongator complex protein 1	PF04762: IKI3 family
	TraesCS2B02G231200	2B	227.25	227.252	TraesCS2B03G0555400	235.207	235.209	TraesCS2B01G231200	227.25	227.252	26S proteasome non-ATPase regulatory subunit 7-like protein A	null
	TraesCS2B02G231300	2B	227.312	227.312	TraesCS2B03G0555700	235.269	235.269	TraesCS2B01G231300	227.312	227.312	Factor of DNA methylation 1	null
	TraesCS2B02G231400	2B	227.312	227.315	TraesCS2B03G0555800	235.27	235.272	TraesCS2B01G231400	227.313	227.315	GrpE protein homolog	null
	TraesCS2B02G231500	2B	227.688	227.689	TraesCS2B03G0556000	235.644	235.645	TraesCS2B01G231500	227.688	227.689	Cotton fiber expressed protein	PF14364: Domain of unknown function (DUF4408); PF05553: Cotton fibre expressed protein
	TraesCS2B02G231600	2B	227.838	227.869	TraesCS2B03G0556100	235.793	235.823	TraesCS2B01G231600	227.838	227.868	Zinc transporter 5	null
	TraesCS2B02G231700	2B	228.758	228.761	TraesCS2B03G0556700	236.708	236.711	TraesCS2B01G231700	228.758	228.761	Protein kinase family protein	PF13947: Wall-associated receptor kinase galacturonan-binding; PF00069: Protein kinase domain
	TraesCS2B02G231800	2B	228.98	228.99	TraesCS2B03G0557100	236.928	236.938	TraesCS2B01G231800	228.981	228.99	B3 domain-containing protein	PF02362: B3 DNA binding domain; PF07496: CW-type Zinc Finger		B3 domain
	TraesCS2B02G231900	2B	229.444	229.448	TraesCS2B03G0557200	237.385	237.389	TraesCS2B01G231900	229.444	229.448	Sphingosine kinase, putative	PF00781: Diacylglycerol kinase catalytic domain
	TraesCS2B02G232000	2B	229.619	229.622	TraesCS2B03G0557700	237.561	237.564	TraesCS2B01G232000	229.62	229.622	Heat shock transcription factor	PF00447: HSF-type DNA-binding
Qphs.hbaas-2B.4	TraesCS2B02G417700	2B	597.545	597.551	TraesCS2B03G1063800	605.328	605.333	TraesCS2B01G417700	597.546	597.551	Ring finger protein, putative	PF13639: Ring finger domain
	TraesCS2B02G417800	2B	598.484	598.484	TraesCS2B03G1064200	606.262	606.263	TraesCS2B01G417800	598.484	598.484	Serine/threonine-protein phosphatase 7 long form-like protein	null
	TraesCS2B02G417900	2B	598.56	598.563	TraesCS2B03G1064800	606.339	606.341	TraesCS2B01G417900	598.56	598.562	Protein DETOXIFICATION	PF01554: MatE
	TraesCS2B02G418000	2B	598.659	598.663	TraesCS2B03G1065300	606.437	606.441	TraesCS2B01G418000	598.659	598.659	Bifunctional inhibitor/lipid-transfer protein/seed storage 2S albumin superfamily protein	null
	TraesCS2B02G418100	2B	598.956	598.959	TraesCS2B03G1065400	606.733	606.735	TraesCS2B01G418100	598.957	598.959	Thioesterase family protein	PF03061: Thioesterase superfamily
	TraesCS2B02G418200	2B	598.963	598.967	TraesCS2B03G1065500	606.739	606.743	TraesCS2B01G418200	598.963	598.966	F-box protein PP2-A13	PF14299: Phloem protein 2
	TraesCS2B02G418300	2B	598.97	598.975	TraesCS2B03G1065600	606.747	606.751	TraesCS2B01G418300	598.971	598.974	RING/U-box superfamily protein	PF13639: Ring finger domain
	TraesCS2B02G418400	2B	599.595	599.598	TraesCS2B03G1065900	607.37	607.374	TraesCS2B01G418400	599.595	599.598	S-adenosyl-L-methionine-dependent methyltransferases superfamily protein	PF03141: Putative S-adenosyl-L-methionine-dependent methyltransferase
	TraesCS2B02G418500	2B	599.666	599.668	TraesCS2B03G1066000	607.441	607.443	TraesCS2B01G418500	599.666	599.668	Cytochrome P450, putative	PF00067: Cytochrome P450
	TraesCS2B02G418600	2B	599.809	599.815	TraesCS2B03G1066100	607.583	607.589	TraesCS2B01G418600	599.809	599.814	Cytochrome P450	PF00067: Cytochrome P450		SNP
	TraesCS2B02G418700	2B	600	600.004	TraesCS2B03G1067100	607.773	607.777	TraesCS2B01G418700	600	600.003	Cytochrome P450 family protein	PF00067: Cytochrome P450
	TraesCS2B02G418800	2B	600.081	600.082	TraesCS2B03G1067800	607.854	607.854	TraesCS2B01G418800	600.081	600.082	Myb/SANT-like DNA-binding domain protein	PF12776: Myb/SANT-like DNA-binding domain		MYB
	TraesCS2B02G418900	2B	600.441	600.443	TraesCS2B03G1068000	608.211	608.214	TraesCS2B01G418900	600.441	600.443	IQ domain-containing protein	PF00612: IQ calmodulin-binding motif; PF13178: Protein of unknown function (DUF4005)
	TraesCS2B02G419000	2B	600.703	600.707	TraesCS2B03G1068200	608.473	608.477	TraesCS2B01G419000	600.703	600.707	S-adenosyl-L-methionine-dependent methyltransferases superfamily protein	PF03141: Putative S-adenosyl-L-methionine-dependent methyltransferase		SNP
	TraesCS2B02G419100	2B	600.708	600.71	TraesCS2B03G1068300	608.477	608.48	TraesCS2B01G419100	600.708	600.709	Rhomboid-like protein	PF01694: Rhomboid family
	TraesCS2B02G419200	2B	600.74	600.746	TraesCS2B03G1068400	608.51	608.516	TraesCS2B01G419200	600.74	600.746	Homeobox-leucine zipper protein	PF00046: Homeobox domain; PF01852: START domain
	TraesCS2B02G419300	2B	600.746	600.75	TraesCS2B03G1068500	608.516	608.52	TraesCS2B01G419300	600.747	600.75	Replication factor C subunit	PF00004: ATPase family associated with various cellular activities (AAA); PF08542: Replication factor C C-terminal domain
	TraesCS2B02G419400	2B	601.175	601.179	TraesCS2B03G1068700	608.944	608.948	TraesCS2B01G419400	601.175	601.179	E3 ubiquitin-protein ligase	PF13639: Ring finger domain
	TraesCS2B02G419500	2B	601.182	601.204	TraesCS2B03G1068800	608.951	608.973	TraesCS2B01G419500	601.182	601.203	DNA topoisomerase 4 subunit B (DUF810)	PF05664: Plant family of unknown function (DUF810)
	TraesCS2B02G419600	2B	601.212	601.213	TraesCS2B03G1068900	608.98	608.982	TraesCS2B01G419600	601.212	601.213	Heat Stress Transcription Factor family protein	PF00447: HSF-type DNA-binding
	TraesCS2B02G419700	2B	601.333	601.335	TraesCS2B03G1069200	609.101	609.103	TraesCS2B01G419700	601.333	601.334	Ribosomal protein L19	PF01280: Ribosomal protein L19e
	TraesCS2B02G419800	2B	601.357	601.358	TraesCS2B03G1069300	609.124	609.125	TraesCS2B01G419800	601.357	601.357	RING finger protein	null
	TraesCS2B02G419900	2B	601.39	601.391	TraesCS2B03G1069500	609.158	609.159	TraesCS2B01G419900	601.39	601.391	3-hexulose-6-phosphate isomerase	null
	TraesCS2B02G420000	2B	601.89	601.893	TraesCS2B03G1069800	609.653	609.656	TraesCS2B01G420000	601.89	601.896	Bax inhibitor 1	null
	TraesCS2B02G420100	2B	601.94	601.943	TraesCS2B03G1070000	609.703	609.706	TraesCS2B01G420100	601.94	601.943	WD-repeat protein, putative	PF00400: WD domain, G-beta repeat
	TraesCS2B02G420200	2B	602.076	602.077	TraesCS2B03G1070100	609.839	609.839	TraesCS2B01G420200	602.076	602.077	DNA topoisomerase	null
	TraesCS2B02G420300	2B	602.214	602.214	TraesCS2B03G1070300	609.976	609.976	TraesCS2B01G420300	602.214	602.214	Actin-depolymerizing factor 5	PF13456: Reverse transcriptase-like
	TraesCS2B02G420400	2B	602.762	602.764	TraesCS2B03G1070700	610.518	610.52	TraesCS2B01G420400	602.762	602.764	Dof zinc finger protein	PF02701: Dof domain, zinc finger
	TraesCS2B02G420500	2B	602.994	602.999	TraesCS2B03G1071000	610.749	610.755	TraesCS2B01G420500	602.994	602.999	ORMDL family protein-like	PF04061: ORMDL family
Qphs.hbaas-2B.5	TraesCS2B02G532900	2B	729.133	729.137	TraesCS2B03G1335700	737.526	737.53	TraesCS2B01G532900	729.133	729.137	Receptor-like kinase	PF07714: Protein tyrosine kinase
	TraesCS2B02G533000	2B	729.14	729.141	TraesCS2B03G1335800	737.533	737.534	TraesCS2B01G533000	729.14	729.141	Homeodomain-like superfamily protein	null
	TraesCS2B02G533100	2B	729.18	729.181	TraesCS2B03G1336200	737.573	737.574	TraesCS2B01G533100	729.18	729.181	Carboxyl-terminal-processing protease	null
	TraesCS2B02G533200	2B	729.525	729.528	TraesCS2B03G1336500	737.916	737.919	TraesCS2B01G533200	729.525	729.528	Cytochrome P450-like	PF00067: Cytochrome P450
	TraesCS2B02G533300	2B	729.627	729.63	TraesCS2B03G1336600	738.017	738.02	TraesCS2B01G533300	729.627	729.63	Sucrose transporter	PF13347: MFS/sugar transport protein
	TraesCS2B02G533400	2B	729.765	729.771	TraesCS2B03G1337000	738.153	738.159	TraesCS2B01G533400	729.766	729.769	Serine/threonine-protein kinase	PF01453: D-mannose binding lectin; PF00954: S-locus glycoprotein domain; PF08276: PAN-like domain; PF00069: Protein kinase domain
	TraesCS2B02G533500	2B	729.878	729.878	TraesCS2B03G1337200	738.266	738.266	TraesCS2B01G533500	729.878	729.878	Sulfhydryl oxidase 1	null
	TraesCS2B02G533600	2B	729.897	729.903	TraesCS2B03G1337500	738.284	738.29	TraesCS2B01G533600	729.897	729.903	Kaurene synthase	PF01397: Terpene synthase, N-terminal domain; PF03936: Terpene synthase family, metal binding domain
	TraesCS2B02G533700	2B	729.956	729.958	TraesCS2B03G1337900	738.344	738.346	TraesCS2B01G533700	729.956	729.958	WAT1-related protein	PF00892: EamA-like transporter family
	TraesCS2B02G533800	2B	730.079	730.083	TraesCS2B03G1338500	738.464	738.468	TraesCS2B01G533800	730.08	730.083	Zinc transporter	PF02535: ZIP Zinc transporter
	TraesCS2B02G533900	2B	730.186	730.192	TraesCS2B03G1338700	738.57	738.576	TraesCS2B01G533900	730.188	730.192	Sec14p-like phosphatidylinositol transfer family protein	PF03765: CRAL/TRIO, N-terminal domain; PF00650: CRAL/TRIO domain
	TraesCS2B02G534000	2B	730.298	730.303	TraesCS2B03G1339000	738.683	738.687	TraesCS2B01G534000	730.299	730.303	AP2-like ethylene-responsive transcription factor	PF00847: AP2 domain		AP2 domain
	TraesCS2B02G534100	2B	730.527	730.527	TraesCS2B03G1339100	738.911	738.912	TraesCS2B01G534100	730.527	730.527	Myb/SANT-like DNA-binding domain protein	PF12776: Myb/SANT-like DNA-binding domain		MYB
	TraesCS2B02G534200	2B	730.562	730.57	TraesCS2B03G1339200	738.946	738.954	TraesCS2B01G534200	730.563	730.57	NADPH--cytochrome P450 reductase	PF00258: Flavodoxin; PF00667: FAD binding domain; PF00175: Oxidoreductase NAD-binding domain
	TraesCS2B02G534300	2B	730.61	730.614	TraesCS2B03G1339300	738.994	738.997	TraesCS2B01G534300	730.611	730.613	Lipoate-protein ligase A	null
	TraesCS2B02G534400	2B	730.613	730.618	TraesCS2B03G1339400	738.997	739.002	TraesCS2B01G534400	730.614	730.618	Purple acid phosphatase	PF16656: Purple acid Phosphatase, N-terminal domain; PF00149: Calcineurin-like phosphoesterase; PF14008: Iron/zinc purple acid phosphatase-like protein C
	TraesCS2B02G534500	2B	730.646	730.647	TraesCS2B03G1339500	739.03	739.031	TraesCS2B01G534500	730.646	730.647	Auxin-responsive protein	PF02309: AUX/IAA family		Phytohormone
	TraesCS2B02G534600	2B	730.849	730.853	TraesCS2B03G1339700	739.232	739.236	TraesCS2B01G534600	730.849	730.852	Vacuolar cation/proton exchanger, putative	PF01699: Sodium/calcium exchanger protein
	TraesCS2B02G534700	2B	730.996	730.999	TraesCS2B03G1339800	739.379	739.382	TraesCS2B01G534700	730.996	730.999	UPF0136 membrane protein	PF03647: Transmembrane proteins 14C
	TraesCS2B02G534800	2B	731	731.005	TraesCS2B03G1339900	739.383	739.388	TraesCS2B01G534800	731	731.005	Jasmonate ZIM domain-containing protein	PF06200: tify domain; PF09425: Divergent CCT motif		Phytohormone
	TraesCS2B02G534900	2B	731.069	731.07	TraesCS2B03G1340400	739.451	739.452	TraesCS2B01G534900	731.069	731.07	kinase interacting (KIP1-like) family protein	null
	TraesCS2B02G535000	2B	731.25	731.253	TraesCS2B03G1340900	739.631	739.633	TraesCS2B01G535000	731.25	731.253	70 kDa heat shock protein	PF00012: Hsp70 protein
	TraesCS2B02G535100	2B	731.304	731.314	TraesCS2B03G1341100	739.685	739.694	TraesCS2B01G535100	731.304	731.313	Nuclease	PF00565: Staphylococcal nuclease homologue
	TraesCS2B02G535200	2B	731.34	731.343	TraesCS2B03G1341200	739.721	739.724	TraesCS2B01G535200	731.34	731.343	Peptidyl-tRNA hydrolase, putative	PF01981: Peptidyl-tRNA hydrolase PTH2
	TraesCS2B02G535300	2B	731.344	731.349	TraesCS2B03G1341300	739.724	739.729	TraesCS2B01G535300	731.344	731.349	Nuclease S1	PF02265: S1/P1 Nuclease
	TraesCS2B02G535400	2B	731.35	731.354	TraesCS2B03G1341400	739.731	739.735	TraesCS2B01G535400	731.351	731.354	Nuclease S1	PF02265: S1/P1 Nuclease
	TraesCS2B02G535500	2B	731.46	731.463	TraesCS2B03G1341500	739.841	739.844	TraesCS2B01G535500	731.461	731.463	Nuclease S1	PF02265: S1/P1 Nuclease
	TraesCS2B02G535600	2B	731.481	731.483	TraesCS2B03G1341900	739.861	739.863	TraesCS2B01G535600	731.481	731.482	3-ketoacyl-CoA synthase	PF08392: FAE1/Type III polyketide synthase-like protein; PF08541: 3-Oxoacyl-[acyl-carrier-protein (ACP)] synthase III C terminal
	TraesCS2B02G535700	2B	731.535	731.537	TraesCS2B03G1342200	739.915	739.917	TraesCS2B01G535700	731.535	731.537	3-ketoacyl-CoA synthase	PF08392: FAE1/Type III polyketide synthase-like protein; PF08541: 3-Oxoacyl-[acyl-carrier-protein (ACP)] synthase III C terminal
	TraesCS2B02G535800	2B	731.561	731.564	TraesCS2B03G1342300	739.941	739.944	TraesCS2B01G535800	731.561	731.564	Nuclease S1	PF02265: S1/P1 Nuclease
	TraesCS2B02G535900	2B	731.6	731.603	TraesCS2B03G1342400	739.98	739.982	TraesCS2B01G535900	731.6	731.603	F-box protein	PF00646: F-box domain		SNP
	TraesCS2B02G536000	2B	731.603	731.61	TraesCS2B03G1342500	739.983	739.989	TraesCS2B01G536000	731.604	731.609	Golgin candidate 2	PF09787: Golgin subfamily A member 5
	TraesCS2B02G536100	2B	731.889	731.896	TraesCS2B03G1343300	740.265	740.273	TraesCS2B01G536100	731.89	731.895	Sulfate transporter	PF00916: Sulfate permease family; PF01740: STAS domain
	TraesCS2B02G536200	2B	731.896	731.899	TraesCS2B03G1343500	740.272	740.275	TraesCS2B01G536200	731.896	731.899	Kinase, putative	PF13947: Wall-associated receptor kinase galacturonan-binding; PF00069: Protein kinase domain
	TraesCS2B02G536300	2B	731.934	731.936	TraesCS2B03G1343600	740.309	740.311	TraesCS2B01G536300	731.934	731.936	Benzyl alcohol O-benzoyltransferase	PF02458: Transferase family
	TraesCS2B02G536400	2B	732.017	732.021	TraesCS2B03G1344000	740.391	740.395	TraesCS2B01G536400	732.012	732.021	Kinase, putative	PF13947: Wall-associated receptor kinase galacturonan-binding; PF00069: Protein kinase domain
	TraesCS2B02G536500	2B	732.039	732.042	TraesCS2B03G1344100	740.412	740.415	TraesCS2B01G536500	732.039	732.042	Kinase, putative	PF13947: Wall-associated receptor kinase galacturonan-binding; PF00069: Protein kinase domain
	TraesCS2B02G536600	2B	732.045	732.047	TraesCS2B03G1344200	740.418	740.42	TraesCS2B01G536600	732.045	732.057	Kinase, putative	PF13947: Wall-associated receptor kinase galacturonan-binding; PF00069: Protein kinase domain
	TraesCS2B02G536700	2B	732.223	732.225	TraesCS2B03G1344800	740.595	740.597	TraesCS2B01G536700	732.223	732.225	Receptor-like protein kinase, putative	PF12819: Carbohydrate-binding protein of the ER; PF07714: Protein tyrosine kinase
	TraesCS2B02G536800	2B	732.223	732.224	TraesCS2B03G1344900	740.595	740.596	TraesCS2B01G536800	732.223	732.224	long-chain base (LCB) kinase 1	null
	TraesCS2B02G536900	2B	732.342	732.345	TraesCS2B03G1345100	740.714	740.716	TraesCS2B01G536900	732.342	732.344	NBS-LRR disease resistance protein	PF00931: NB-ARC domain
	TraesCS2B02G537000	2B	732.346	732.352	TraesCS2B03G1345200	740.718	740.724	TraesCS2B01G537000	732.346	732.352	Disease resistance protein	null
	TraesCS2B02G537100	2B	732.567	732.57	TraesCS2B03G1345500	740.937	740.94	TraesCS2B01G537100	732.567	732.57	Endo-1,4-beta-xylanase	PF02018: Carbohydrate binding domain; PF00331: Glycosyl hydrolase family 10
	TraesCS2B02G537200	2B	732.592	732.593	TraesCS2B03G1345900	740.961	740.962	TraesCS2B01G537200	732.592	732.593	Protein kinase family protein	PF07714: Protein tyrosine kinase
	TraesCS2B02G537300	2B	732.597	732.607	TraesCS2B03G1346000	740.967	740.976	TraesCS2B01G537300	732.597	732.606	Alpha-N-acetylglucosaminidase	PF12971: Alpha-N-acetylglucosaminidase (NAGLU) N-terminal domain; PF05089: Alpha-N-acetylglucosaminidase (NAGLU) tim-barrel domain; PF12972: Alpha-N-acetylglucosaminidase (NAGLU) C-terminal domain
	TraesCS2B02G537400	2B	732.84	732.84	TraesCS2B03G1346300	741.208	741.208	TraesCS2B01G537400	732.84	732.84	Lipid transfer protein	PF14368: Probable lipid transfer
	TraesCS2B02G537500	2B	732.893	732.895	TraesCS2B03G1346400	741.261	741.262	TraesCS2B01G537500	732.893	732.895	Kinase, putative	PF07714: Protein tyrosine kinase
	TraesCS2B02G537600	2B	733.063	733.074	TraesCS2B03G1347300	741.43	741.441	TraesCS2B01G537600	733.063	733.074	Kinase, putative	PF13947: Wall-associated receptor kinase galacturonan-binding; PF00069: Protein kinase domain
	TraesCS2B02G537700	2B	733.077	733.078	TraesCS2B03G1347700	741.443	741.445	TraesCS2B01G537700	733.077	733.078	Peroxidase	PF00141: Peroxidase
	TraesCS2B02G537800	2B	733.179	733.187	TraesCS2B03G1348400	741.545	741.553	TraesCS2B01G537800	733.179	733.187	Kinase, putative	PF13947: Wall-associated receptor kinase galacturonan-binding; PF00069: Protein kinase domain
	TraesCS2B02G537900	2B	733.267	733.268	TraesCS2B03G1348500	741.632	741.633	TraesCS2B01G537900	733.267	733.268	Pyrroline-5-carboxylate reductase	PF03807: NADP oxidoreductase coenzyme F420-dependent
	TraesCS2B02G538000	2B	733.47	733.475	TraesCS2B03G1348700	741.835	741.84	TraesCS2B01G538000	733.471	733.473	Protein kinase-like	PF07714: Protein tyrosine kinase; PF00069: Protein kinase domain
	TraesCS2B02G538100	2B	733.642	733.647	TraesCS2B03G1348800	742.006	742.011	TraesCS2B01G538100	733.642	733.646	Kinase	PF00069: Protein kinase domain; PF07714: Protein tyrosine kinase
	TraesCS2B02G538200	2B	733.713	733.716	TraesCS2B03G1349200	742.077	742.08	TraesCS2B01G538200	733.713	733.716	Kinase	PF00069: Protein kinase domain; PF07714: Protein tyrosine kinase
	TraesCS2B02G538300	2B	733.731	733.732	TraesCS2B03G1349400	742.094	742.096	TraesCS2B01G538300	733.731	733.732	Receptor-like kinase	PF00069: Protein kinase domain
	TraesCS2B02G538400	2B	733.732	733.733	TraesCS2B03G1349500	742.096	742.097	TraesCS2B01G538400	733.732	733.733	Protein kinase-like	PF07714: Protein tyrosine kinase
	TraesCS2B02G538500	2B	733.743	733.747	TraesCS2B03G1349600	742.106	742.111	TraesCS2B01G538500	733.743	733.747	Protein kinase-like	PF07714: Protein tyrosine kinase
	TraesCS2B02G538600	2B	733.89	733.892	TraesCS2B03G1350700	742.253	742.255	TraesCS2B01G538600	733.89	733.892	Isoaspartyl peptidase/L-asparaginase	PF01112: Asparaginase
	TraesCS2B02G538700	2B	733.971	733.973	TraesCS2B03G1350800	742.333	742.336	TraesCS2B01G538700	733.971	733.973	Isoaspartyl peptidase/L-asparaginase	PF01112: Asparaginase
	TraesCS2B02G538800	2B	734.05	734.051	TraesCS2B03G1351400	742.429	742.43	TraesCS2B01G538800	734.05	734.051	Isoaspartyl peptidase/L-asparaginase	PF01112: Asparaginase
	TraesCS2B02G538900	2B	734.124	734.128	TraesCS2B03G1351500	742.502	742.506	TraesCS2B01G538900	734.124	734.127	Small RNA degrading nuclease	PF00929: Exonuclease
Qphs.hbaas-2B.6	TraesCS2B02G575200	2B	764.509	764.519	TraesCS2B03G1438100	773.629	773.639	TraesCS2B01G575200	764.509	764.519	Cyclopropane-fatty-acyl-phospholipid synthase	PF01593: Flavin containing amine oxidoreductase; PF02353: Mycolic acid cyclopropane synthetase
	TraesCS2B02G575300	2B	764.533	764.544	TraesCS2B03G1438300	773.653	773.664	TraesCS2B01G575300	764.534	764.545	Cyclopropane-fatty-acyl-phospholipid synthase	PF01593: Flavin containing amine oxidoreductase; PF02353: Mycolic acid cyclopropane synthetase
	TraesCS2B02G575400	2B	764.728	764.737	TraesCS2B03G1438500	773.847	773.856	TraesCS2B01G575400	764.729	764.737	Cyclopropane-fatty-acyl-phospholipid synthase	PF01593: Flavin containing amine oxidoreductase; PF02353: Mycolic acid cyclopropane synthetase
	TraesCS2B02G575500	2B	764.822	764.836	TraesCS2B03G1438700	773.941	773.955	TraesCS2B01G575500	764.822	764.836	Cyclopropane-fatty-acyl-phospholipid synthase	PF01593: Flavin containing amine oxidoreductase; PF02353: Mycolic acid cyclopropane synthetase
	TraesCS2B02G575600	2B	764.9	764.913	TraesCS2B03G1438900	774.019	774.032	TraesCS2B01G575600	764.902	764.913	Cyclopropane-fatty-acyl-phospholipid synthase	PF01593: Flavin containing amine oxidoreductase; PF02353: Mycolic acid cyclopropane synthetase
	TraesCS2B02G575700	2B	765.043	765.046	TraesCS2B03G1439200	774.161	774.164	TraesCS2B01G575700	765.043	765.046	DEAD-box ATP-dependent RNA helicase 52A	PF12274: Protein of unknown function (DUF3615)
	TraesCS2B02G575800	2B	765.048	765.052	TraesCS2B03G1439300	774.165	774.17	TraesCS2B01G575800	765.049	765.052	CC-NBS-LRR family disease resistance protein	PF00931: NB-ARC domain; PF13855: Leucine rich repeat
	TraesCS2B02G575900	2B	765.061	765.063	TraesCS2B03G1439500	774.179	774.181	TraesCS2B01G575900	765.061	765.063	50S ribosomal protein L14	PF00238: Ribosomal protein L14p/L23e
	TraesCS2B02G576000	2B	765.064	765.069	TraesCS2B03G1439600	774.181	774.186	TraesCS2B01G576000	765.064	765.068	OTU domain-containing protein, putative	PF02338: OTU-like cysteine protease
	TraesCS2B02G576100	2B	765.069	765.073	TraesCS2B03G1439700	774.187	774.191	TraesCS2B01G576100	765.07	765.073	Calreticulin-like protein	PF00262: Calreticulin family
	TraesCS2B02G576200	2B	765.113	765.114	TraesCS2B03G1439900	774.239	774.24	TraesCS2B01G576200	765.113	765.114	cysteine-rich RLK (RECEPTOR-like protein kinase) 29	null
	TraesCS2B02G576300	2B	765.276	765.28	TraesCS2B03G1440200	774.4	774.403	TraesCS2B01G576300	765.276	765.28	Cysteine proteinase	PF08246: Cathepsin propeptide inhibitor domain (I29); PF00112: Papain family cysteine protease; PF00396: Granulin
	TraesCS2B02G576400	2B	765.296	765.298	TraesCS2B03G1440400	774.418	774.421	TraesCS2B01G576400	765.296	765.298	Serine/threonine-protein kinase	PF08276: PAN-like domain; PF00069: Protein kinase domain
	TraesCS2B02G576500	2B	765.309	765.31	TraesCS2B03G1440500	774.432	774.433	TraesCS2B01G576500	765.309	765.31	Myb family transcription factor family protein	PF14379: MYB-CC type transfactor, LHEQLE motif		MYB
	TraesCS2B02G576600	2B	765.391	765.401	TraesCS2B03G1440600	774.512	774.522	TraesCS2B01G576600	765.391	765.401	lectin-receptor kinase	PF00069: Protein kinase domain; PF16709: Fused Ig-PH domain of plant-specific actin-binding protein
	TraesCS2B02G576700	2B	765.455	765.462	TraesCS2B03G1440900	774.576	774.583	TraesCS2B01G576700	765.455	765.462	Cytochrome P450	PF00067: Cytochrome P450
	TraesCS2B02G576800	2B	765.487	765.49	TraesCS2B03G1441000	774.607	774.611	TraesCS2B01G576800	765.487	765.49	RING/U-box superfamily protein	PF14634: zinc-RING finger domain; PF01485: IBR domain, a half RING-finger domain
	TraesCS2B02G576900	2B	765.547	765.549	TraesCS2B03G1441500	774.667	774.669	TraesCS2B01G576900	765.546	765.55	Chromosome segregation in meiosis protein 3	PF12274: Protein of unknown function (DUF3615)
	TraesCS2B02G577000	2B	765.558	765.563	TraesCS2B03G1441700	774.678	774.683	TraesCS2B01G577000	765.558	765.563	RING/U-box superfamily protein	PF00097: Zinc finger, C3HC4 type (RING finger); PF01485: IBR domain, a half RING-finger domain
	TraesCS2B02G577100	2B	765.572	765.574	TraesCS2B03G1441800	774.692	774.694	TraesCS2B01G577100	765.572	765.574	Cytochrome P450 family protein, expressed	PF00067: Cytochrome P450
	TraesCS2B02G577200	2B	765.58	765.583	TraesCS2B03G1441900	774.7	774.703	TraesCS2B01G577200	765.58	765.583	Cytochrome P450 family protein, expressed	PF00067: Cytochrome P450
	TraesCS2B02G577300	2B	765.586	765.588	TraesCS2B03G1442000	774.706	774.708	TraesCS2B01G577300	765.586	765.588	Cysteine proteinase	PF08246: Cathepsin propeptide inhibitor domain (I29); PF00112: Papain family cysteine protease; PF00396: Granulin
	TraesCS2B02G577400	2B	765.758	765.763	TraesCS2B03G1442500	774.876	774.881	TraesCS2B01G577400	765.758	765.763	Cytochrome P450 family protein, expressed	PF00067: Cytochrome P450
	TraesCS2B02G577500	2B	765.791	765.793	TraesCS2B03G1442600	774.909	774.911	TraesCS2B01G577500	765.792	765.793	Cysteine proteinase	PF08246: Cathepsin propeptide inhibitor domain (I29); PF00112: Papain family cysteine protease; PF00396: Granulin
	TraesCS2B02G577600	2B	765.874	765.874	TraesCS2B03G1442700	774.992	774.992	TraesCS2B01G577600	765.874	765.874	Serine/threonine-protein phosphatase 7 long form-like protein	null
	TraesCS2B02G577700	2B	765.919	765.921	TraesCS2B03G1443300	775.037	775.039	TraesCS2B01G577700	765.919	765.921	Phytol kinase 1	null
	TraesCS2B02G577800	2B	765.921	765.924	TraesCS2B03G1443400	775.039	775.042	TraesCS2B01G577800	765.921	765.924	Exostosin family protein	PF03016: Exostosin family
	TraesCS2B02G577900	2B	766.11	766.111	TraesCS2B03G1443900	775.227	775.228	TraesCS2B01G577900	766.11	766.111	B3 domain-containing protein	null		B3 domain
	TraesCS2B02G578000	2B	766.178	766.18	TraesCS2B03G1444100	775.295	775.297	TraesCS2B01G578000	766.179	766.18	Polyadenylate-binding protein 1-B-binding protein	null
	TraesCS2B02G578100	2B	766.183	766.184	TraesCS2B03G1444200	775.3	775.3	TraesCS2B01G578100	766.183	766.184	ATP-dependent Clp protease proteolytic subunit 3	null
	TraesCS2B02G578200	2B	766.232	766.235	TraesCS2B03G1444300	775.408	775.411	TraesCS2B01G578200	766.232	766.235	Serine/threonine-protein kinase	PF01453: D-mannose binding lectin; PF00954: S-locus glycoprotein domain; PF08276: PAN-like domain; PF07714: Protein tyrosine kinase
	TraesCS2B02G578300	2B	766.241	766.242	TraesCS2B03G1444500	775.417	775.418	TraesCS2B01G578300	766.241	766.242	Cytochrome P450, putative	PF00067: Cytochrome P450
	TraesCS2B02G578400	2B	766.527	766.53	TraesCS2B03G1444600	775.695	775.698	TraesCS2B01G578400	766.527	766.53	Peptidyl-tRNA hydrolase, putative	PF01195: Peptidyl-tRNA hydrolase
	TraesCS2B02G578500	2B	766.557	766.569	TraesCS2B03G1444700	775.725	775.736	TraesCS2B01G578500	766.557	766.569	Auxin response factor	PF02362: B3 DNA binding domain; PF06507: Auxin response factor; PF02309: AUX/IAA family		Phytohormone
	TraesCS2B02G578600	2B	766.616	766.619	TraesCS2B03G1444900	775.783	775.786	TraesCS2B01G578600	766.617	766.619	rRNA 2'-O-methyltransferase fibrillarin 2	PF01269: Fibrillarin
	TraesCS2B02G578700	2B	767.014	767.019	TraesCS2B03G1445000	776.18	776.185	TraesCS2B01G578700	767.015	767.018	Zinc finger CCCH domain-containing protein 32	PF15663: Zinc-finger containing family; PF00642: Zinc finger C-x8-C-x5-C-x3-H type (and similar)
	TraesCS2B02G578800	2B	767.019	767.023	TraesCS2B03G1445100	776.185	776.189	TraesCS2B01G578800	767.019	767.023	Phosphoribosylformylglycinamidine synthase subunit PurQ	PF01965: DJ-1/PfpI family		SNP
	TraesCS2B02G578900	2B	767.054	767.055	TraesCS2B03G1445500	776.22	776.221	TraesCS2B01G578900LC	535.025	535.026	GRF zinc finger family protein	null
	TraesCS2B02G579000	2B	767.128	767.132	TraesCS2B03G1445600	776.294	776.298	TraesCS2B01G579000	767.128	767.132	Amine oxidase family protein	PF01593: Flavin containing amine oxidoreductase
	TraesCS2B02G579100	2B	767.169	767.172	TraesCS2B03G1446000	776.335	776.338	TraesCS2B01G579100	767.169	767.172	Amine oxidase family protein	PF01593: Flavin containing amine oxidoreductase
	TraesCS2B02G579200	2B	767.173	767.177	TraesCS2B03G1446100	776.339	776.343	TraesCS2B01G579200	767.173	767.177	Adenylate kinase	PF00406: Adenylate kinase
	TraesCS2B02G579300	2B	767.303	767.306	TraesCS2B03G1446300	776.469	776.473	TraesCS2B01G579300	767.303	767.306	transmembrane protein, putative (DUF594)	PF13968: Domain of unknown function (DUF4220); PF04578: Protein of unknown function, DUF594
	TraesCS2B02G579400	2B	767.372	767.376	TraesCS2B03G1446500	776.538	776.542	TraesCS2B01G579400	767.372	767.375	Disease resistance protein (TIR-NBS-LRR class) family	PF00931: NB-ARC domain
	TraesCS2B02G579500	2B	767.379	767.383	TraesCS2B03G1446600	776.545	776.549	TraesCS2B01G579500	767.379	767.382	transmembrane protein, putative (DUF594)	PF13968: Domain of unknown function (DUF4220); PF04578: Protein of unknown function, DUF594
	TraesCS2B02G579600	2B	767.406	767.425	TraesCS2B03G1446700	776.572	776.591	TraesCS2B01G579600	767.406	767.425	transmembrane protein, putative (DUF594)	PF13968: Domain of unknown function (DUF4220); PF04578: Protein of unknown function, DUF594
	TraesCS2B02G579700	2B	767.64	767.643	TraesCS2B03G1447000	776.806	776.809	TraesCS2B01G579700	767.641	767.643	Sh4 homologue protein	PF13837: Myb/SANT-like DNA-binding domain		MYB
	TraesCS2B02G579800	2B	767.651	767.657	TraesCS2B03G1447100	776.817	776.823	TraesCS2B01G579800	767.652	767.657	UBX domain-containing protein	PF14555: UBA-like domain; PF13899: Thioredoxin-like; PF00789: UBX domain
	TraesCS2B02G579900	2B	767.691	767.693	TraesCS2B03G1447600	776.857	776.859	TraesCS2B01G579900	767.691	767.693	Lecithin-cholesterol acyltransferase-like 1	PF02450: Lecithin:cholesterol acyltransferase
	TraesCS2B02G580000	2B	767.693	767.697	TraesCS2B03G1447700	776.859	776.863	TraesCS2B01G580000	767.693	767.696	Peptidyl-tRNA hydrolase, putative	PF01195: Peptidyl-tRNA hydrolase
	TraesCS2B02G580100	2B	767.768	767.776	TraesCS2B03G1448000	776.934	776.942	TraesCS2B01G580100	767.768	767.776	Alpha-glucosidase	PF16863: N-terminal barrel of NtMGAM and CtMGAM, maltase-glucoamylase; PF13802: Galactose mutarotase-like; PF01055: Glycosyl hydrolases family 31
	TraesCS2B02G580200	2B	767.89	767.893	TraesCS2B03G1448200	777.056	777.059	TraesCS2B01G580200	767.89	767.893	Alpha-glucosidase	PF16863: N-terminal barrel of NtMGAM and CtMGAM, maltase-glucoamylase; PF13802: Galactose mutarotase-like; PF01055: Glycosyl hydrolases family 31
	TraesCS2B02G580300	2B	768.052	768.055	TraesCS2B03G1449400	777.218	777.221	TraesCS2B01G580300	768.052	768.055	Alpha-glucosidase	PF16863: N-terminal barrel of NtMGAM and CtMGAM, maltase-glucoamylase; PF13802: Galactose mutarotase-like; PF01055: Glycosyl hydrolases family 31
	TraesCS2B02G580400	2B	768.058	768.06	TraesCS2B03G1449600	777.224	777.226	TraesCS2B01G580400	768.058	768.06	Protein kinase family protein	PF13947: Wall-associated receptor kinase galacturonan-binding; PF07714: Protein tyrosine kinase
	TraesCS2B02G580500	2B	768.062	768.062	TraesCS2B03G1449700	777.228	777.228	TraesCS2B01G580500	768.062	768.062	Cysteine-rich receptor-like protein kinase 6	null
	TraesCS2B02G580600	2B	768.073	768.073	TraesCS2B03G1449800	777.239	777.239	TraesCS2B01G580600	768.072	768.073	Calcium-dependent protein kinase 7	null
	TraesCS2B02G580700	2B	768.104	768.106	TraesCS2B03G1449900	777.27	777.272	TraesCS2B01G580700	768.104	768.106	Protein kinase family protein	PF13947: Wall-associated receptor kinase galacturonan-binding; PF07714: Protein tyrosine kinase
	TraesCS2B02G580800	2B	768.289	768.293	TraesCS2B03G1450200	777.455	777.459	TraesCS2B01G580800	768.29	768.293	Receptor kinase	PF08263: Leucine rich repeat N-terminal domain; PF13855: Leucine rich repeat; PF00069: Protein kinase domain
	TraesCS2B02G580900	2B	768.548	768.551	TraesCS2B03G1450900	777.714	777.717	TraesCS2B01G580900	768.548	768.549	Zinc finger protein-like 1 like	null
	TraesCS2B02G581000	2B	768.61	768.611	TraesCS2B03G1451400	777.776	777.777	TraesCS2B01G581000	768.61	768.611	Cysteine protease, putative	PF08246: Cathepsin propeptide inhibitor domain (I29); PF00112: Papain family cysteine protease
	TraesCS2B02G581100	2B	768.613	768.617	TraesCS2B03G1451500	777.779	777.783	TraesCS2B01G581100	768.613	768.615	Leucine-rich repeat receptor-like protein kinase	PF08263: Leucine rich repeat N-terminal domain; PF13855: Leucine rich repeat; PF00560: Leucine Rich Repeat
	TraesCS2B02G581200	2B	768.806	768.807	TraesCS2B03G1451800	777.972	777.973	TraesCS2B01G581200	768.805	768.807	Disease resistance protein RGA2	null
	TraesCS2B02G581300	2B	769.033	769.041	TraesCS2B03G1452200	778.199	778.207	TraesCS2B01G581300	769.038	769.04	Leucine-rich repeat receptor-like protein kinase	PF08263: Leucine rich repeat N-terminal domain; PF13855: Leucine rich repeat; PF00560: Leucine Rich Repeat; PF13516: Leucine Rich repeat
	TraesCS2B02G581400	2B	769.046	769.048	TraesCS2B03G1452400	778.212	778.214	TraesCS2B01G581400	769.046	769.048	Leucine-rich repeat receptor-like protein kinase	PF08263: Leucine rich repeat N-terminal domain; PF13855: Leucine rich repeat; PF00560: Leucine Rich Repeat
	TraesCS2B02G581500	2B	769.05	769.052	TraesCS2B03G1452500	778.216	778.218	TraesCS2B01G581500	769.05	769.051	Pentatricopeptide repeat-containing protein	PF13041: PPR repeat family; PF01535: PPR repeat
	TraesCS2B02G581600	2B	769.066	769.073	TraesCS2B03G1452700	778.232	778.239	TraesCS2B01G581600	769.066	769.072	Protein lunapark	PF10058: Predicted integral membrane zinc-ribbon metal-binding protein
	TraesCS2B02G581700	2B	769.077	769.083	TraesCS2B03G1452800	778.243	778.249	TraesCS2B01G581700	769.077	769.083	Histone H2A deubiquitinase (DUF3755)	PF12579: Protein of unknown function (DUF3755)
	TraesCS2B02G581800	2B	769.335	769.336	TraesCS2B03G1453600	778.501	778.502	TraesCS2B01G581800	769.335	769.336	Pathogenesis-related protein PR-4	PF00967: Barwin family
	TraesCS2B02G581900	2B	769.378	769.379	TraesCS2B03G1453700	778.544	778.545	TraesCS2B01G581900	769.378	769.379	Pathogenesis-related protein PR-4	PF00967: Barwin family
	TraesCS2B02G582000	2B	769.428	769.429	TraesCS2B03G1453800	778.594	778.595	TraesCS2B01G582000	769.428	769.429	Pathogenesis-related protein PR-4	PF00967: Barwin family
	TraesCS2B02G582100	2B	769.491	769.491	TraesCS2B03G1453900	778.657	778.657	TraesCS2B01G582100	769.491	769.491	Pathogenesis-related protein PR-4	PF00967: Barwin family
	TraesCS2B02G582200	2B	769.548	769.55	TraesCS2B03G1454400	778.714	778.716	TraesCS2B01G582200	769.548	769.55	2,3-bisphosphoglycerate-independent phosphoglycerate mutase	null
Qphs.hbaas-2D	TraesCS2D02G525900	2D	614.644	614.645	TraesCS2D03G1173100	617.577	617.579	TraesCS2D01G525900	614.644	614.645	Early light-induced protein 2, chloroplastic	PF00504: Chlorophyll A-B binding protein
	TraesCS2D02G526000	2D	614.648	614.649	TraesCS2D03G1173200	617.582	617.583	TraesCS2D01G526000	614.648	614.65	Transcription factor, MADS-box	PF00319: SRF-type transcription factor (DNA-binding and dimerisation domain)
	TraesCS2D02G526100	2D	614.735	614.735	TraesCS2D03G1173300	617.668	617.669	TraesCS2D01G526100	614.735	614.735	Rho GTPase activating protein with PAK-box/P21-Rho-binding domain-containing protein	null
	TraesCS2D02G526200	2D	614.751	614.752	TraesCS2D03G1173400	617.684	617.685	TraesCS2D01G526200	614.751	614.752	Transcription factor, MADS-box	PF00319: SRF-type transcription factor (DNA-binding and dimerisation domain)
	TraesCS2D02G526300	2D	614.805	614.805	TraesCS2D03G1173500	617.737	617.738	TraesCS2D01G526300	614.805	614.805	HAUS augmin-like complex subunit 3	null
	TraesCS2D02G526400	2D	614.81	614.811	TraesCS2D03G1173800	617.743	617.744	TraesCS2D01G526400	614.81	614.811	DNA topoisomerase	PF06839: GRF zinc finger
	TraesCS2D02G526500	2D	614.811	614.812	TraesCS2D03G1173900	617.744	617.745	TraesCS2D01G526500	614.812	614.812	Zinc finger C-x8-C-x5-C-x3-H type family protein	null
	TraesCS2D02G526600	2D	614.819	614.82	TraesCS2D03G1174000	617.752	617.752	TraesCS2D01G526600	614.819	614.82	Pyruvate dehydrogenase E1 component subunit alpha, mitochondrial	null
	TraesCS2D02G526700	2D	614.844	614.845	TraesCS2D03G1174200	617.776	617.778	TraesCS2D01G526700	614.844	614.845	BTB/POZ domain containing protein	PF00651: BTB/POZ domain
	TraesCS2D02G526800	2D	614.848	614.851	TraesCS2D03G1174300	617.78	617.783	TraesCS2D01G526800	614.848	614.851	Chaperone protein DnaJ	PF11833: Protein CHAPERONE-LIKE PROTEIN OF POR1-like
	TraesCS2D02G526900	2D	614.853	614.855	TraesCS2D03G1174400	617.785	617.787	TraesCS2D01G526900	614.853	614.854	BTB/POZ domain containing protein, expressed	PF00651: BTB/POZ domain
	TraesCS2D02G527000	2D	614.869	614.876	TraesCS2D03G1174500	617.801	617.808	TraesCS2D01G527000	614.869	614.876	Post-GPI attachment to proteins factor 3	PF04080: Per1-like
	TraesCS2D02G527100	2D	615.023	615.024	TraesCS2D03G1174700	617.954	617.954	TraesCS2D01G527100	615.023	615.024	Serine/threonine-protein kinase PINK1, mitochondrial	null
	TraesCS2D02G527200	2D	615.056	615.057	TraesCS2D03G1174800	617.986	617.987	TraesCS2D01G527200	615.056	615.057	acyl-CoA binding protein 5	null
	TraesCS2D02G527300	2D	615.061	615.064	TraesCS2D03G1174900	617.991	617.994	TraesCS2D01G527300	615.061	615.064	Pentatricopeptide repeat-containing protein	PF12854: PPR repeat; PF01535: PPR repeat; PF13041: PPR repeat family
	TraesCS2D02G527400	2D	615.12	615.121	TraesCS2D03G1175000	618.049	618.05	TraesCS2D01G527400	615.12	615.121	Endonuclease MutS2	null
	TraesCS2D02G527500	2D	615.149	615.151	TraesCS2D03G1175200	618.078	618.08	TraesCS2D01G527500	615.149	615.151	Protein MIZU-KUSSEI 1	PF04759: Protein of unknown function, DUF617
	TraesCS2D02G527600	2D	615.381	615.384	TraesCS2D03G1175300	618.309	618.312	TraesCS2D01G527600	615.381	615.384	Serine/threonine-protein kinase	PF01453: D-mannose binding lectin; PF00954: S-locus glycoprotein domain; PF08276: PAN-like domain; PF00069: Protein kinase domain
	TraesCS2D02G527700	2D	615.4	615.402	TraesCS2D03G1175400	618.328	618.329	TraesCS2D01G527700	615.401	615.401	Protein TIC 214	null
	TraesCS2D02G527800	2D	615.467	615.472	TraesCS2D03G1175600	618.394	618.399	TraesCS2D01G527800	615.467	615.471	Anthocyanin 5-aromatic acyltransferase	PF02458: Transferase family
	TraesCS2D02G527900	2D	615.503	615.505	TraesCS2D03G1175700	618.431	618.432	TraesCS2D01G527900	615.504	615.505	Anthocyanin 5-aromatic acyltransferase	PF02458: Transferase family
	TraesCS2D02G528000	2D	615.51	615.512	TraesCS2D03G1175800	618.438	618.439	TraesCS2D01G528000	615.51	615.512	Anthocyanin 5-aromatic acyltransferase	PF02458: Transferase family
	TraesCS2D02G528100	2D	615.572	615.575	TraesCS2D03G1176000	618.499	618.502	TraesCS2D01G528100	615.572	615.574	Anthocyanin 5-aromatic acyltransferase	PF02458: Transferase family
	TraesCS2D02G528200	2D	615.591	615.593	TraesCS2D03G1176400	618.518	618.521	TraesCS2D01G528200	615.592	615.593	Protein kinase	PF07714: Protein tyrosine kinase
	TraesCS2D02G528300	2D	615.715	615.719	TraesCS2D03G1176800	618.641	618.645	TraesCS2D01G528300	615.715	615.719	(RAP Annotation release2) Conserved hypothetical protein	null		SNP
	TraesCS2D02G528400	2D	616.058	616.074	TraesCS2D03G1177600	618.982	618.997	TraesCS2D01G528400	616.059	616.074	Lipoxygenase	PF00305: Lipoxygenase
	TraesCS2D02G528500	2D	616.15	616.155	TraesCS2D03G1177900	619.072	619.076	TraesCS2D01G528500	616.15	616.155	Lipoxygenase	PF00305: Lipoxygenase
	TraesCS2D02G528600	2D	616.455	616.455	TraesCS2D03G1178800	619.393	619.394	TraesCS2D01G528600	616.455	616.455	Phosphate carrier protein, mitochondrial	null
	TraesCS2D02G528700	2D	616.502	616.505	TraesCS2D03G1179200	619.44	619.443	TraesCS2D01G528700	616.502	616.503	Mitochondrial transcription termination factor family protein	PF02536: mTERF
	TraesCS2D02G528800	2D	616.504	616.512	TraesCS2D03G1179300	619.441	619.449	TraesCS2D01G528800	616.504	616.512	DNA polymerase I	PF01612: 3'-5' exonuclease; PF00476: DNA polymerase family A
	TraesCS2D02G528900	2D	616.515	616.516	TraesCS2D03G1179400	619.453	619.454	TraesCS2D01G528900	616.515	616.516	Epidermal patterning factor	PF17181: Epidermal patterning factor proteins
	TraesCS2D02G529000	2D	616.525	616.531	TraesCS2D03G1179500	619.463	619.469	TraesCS2D01G529000	616.525	616.531	transcription factor-like protein	PF00170: bZIP transcription factor; PF14144: Seed dormancy control		bZIP domain, seed dormancy
	TraesCS2D02G529100	2D	616.569	616.575	TraesCS2D03G1179600	619.507	619.513	TraesCS2D01G529100	616.569	616.571	RNA binding protein	PF00076: RNA recognition motif. (a.k.a. RRM, RBD, or RNP domain)
	TraesCS2D02G529200	2D	616.576	616.579	TraesCS2D03G1179800	619.514	619.517	TraesCS2D01G529200	616.577	616.579	pesticidal crystal cry8Ba protein	null
	TraesCS2D02G529300	2D	616.599	616.6	TraesCS2D03G1179900	619.537	619.538	TraesCS2D01G529300	616.599	616.6	Epoxide hydrolase 2	PF00561: alpha/beta hydrolase fold
	TraesCS2D02G529400	2D	616.602	616.609	TraesCS2D03G1180000	619.54	619.547	TraesCS2D01G529400	616.602	616.609	MICOS complex subunit MIC60	PF09731: Mitochondrial inner membrane protein
	TraesCS2D02G529500	2D	616.626	616.628	TraesCS2D03G1180100	619.563	619.566	TraesCS2D01G529500	616.626	616.628	C6HC-type zinc finger RING/U-box protein	PF01485: IBR domain, a half RING-finger domain
	TraesCS2D02G529600	2D	616.634	616.637	TraesCS2D03G1180300	619.572	619.575	TraesCS2D01G529600	616.634	616.637	BTB/POZ domain-containing protein	PF00651: BTB/POZ domain; PF03000: NPH3 family
	TraesCS2D02G529700	2D	616.755	616.755	TraesCS2D03G1180500	619.692	619.693	TraesCS2D01G529700	616.755	616.756	MADS-box transcription factor 8	null
	TraesCS2D02G529800	2D	616.923	616.924	TraesCS2D03G1180600	619.86	619.861	TraesCS2D01G529800	616.923	616.924	RING/U-box superfamily protein	PF01485: IBR domain, a half RING-finger domain
	TraesCS2D02G529900	2D	616.927	616.928	TraesCS2D03G1180700	619.865	619.865	TraesCS2D01G529900	616.927	616.928	Methylthioribose-1-phosphate isomerase	null
	TraesCS2D02G530000	2D	616.936	616.938	TraesCS2D03G1181000	619.873	619.875	TraesCS2D01G530000	616.936	616.938	Nuclease S1	PF02265: S1/P1 Nuclease
	TraesCS2D02G530100	2D	616.938	616.941	TraesCS2D03G1181100	619.875	619.879	TraesCS2D01G530100	616.938	616.941	Serine hydroxymethyltransferase	PF06838: Methionine gamma-lyase
	TraesCS2D02G530200	2D	616.942	616.947	TraesCS2D03G1181200	619.88	619.884	TraesCS2D01G530200	616.942	616.947	Disease resistance protein (NBS-LRR class) family	PF00931: NB-ARC domain
	TraesCS2D02G530300	2D	616.949	616.952	TraesCS2D03G1181300	619.886	619.889	TraesCS2D01G530300	616.949	616.952	Micronuclear linker histone polyprotein-like protein	null
	TraesCS2D02G530400	2D	616.952	616.955	TraesCS2D03G1181400	619.89	619.892	TraesCS2D01G530400	616.953	616.955	Hexosyltransferase	PF01501: Glycosyl transferase family 8
	TraesCS2D02G530600	2D	617.051	617.054	TraesCS2D03G1182700	619.987	619.99	TraesCS2D01G530600	617.051	617.054	Chalcone synthase	PF00195: Chalcone and stilbene synthases, N-terminal domain; PF02797: Chalcone and stilbene synthases, C-terminal domain
	TraesCS2D02G530700	2D	617.072	617.074	TraesCS2D03G1182900	620.008	620.01	TraesCS2D01G530700	617.072	617.074	Receptor-like kinase	PF13947: Wall-associated receptor kinase galacturonan-binding; PF00069: Protein kinase domain
	TraesCS2D02G530800	2D	617.074	617.075	TraesCS2D03G1183000	620.01	620.01	TraesCS2D01G530800	617.074	617.075	Serine/threonine-protein kinase ULK4	null
	TraesCS2D02G530900	2D	617.074	617.078	TraesCS2D03G1183100	620.01	620.014	TraesCS2D01G530900	617.074	617.078	Receptor-like kinase	PF00069: Protein kinase domain
	TraesCS2D02G531000	2D	617.081	617.09	TraesCS2D03G1183200	620.017	620.025	TraesCS2D01G531000	617.081	617.089	3-oxoacyl-reductase	PF00106: short chain dehydrogenase
	TraesCS2D02G531100	2D	617.093	617.093	TraesCS2D03G1183600	620.028	620.029	TraesCS2D01G531100	617.093	617.093	Double-stranded RNA-specific editase B2	PF14861: Plant antimicrobial peptide
	TraesCS2D02G531200	2D	617.134	617.135	TraesCS2D03G1184100	620.069	620.07	TraesCS2D01G531200	617.134	617.135	Glycine dehydrogenase (decarboxylating)	null
	TraesCS2D02G531300	2D	617.209	617.212	TraesCS2D03G1184600	620.143	620.146	TraesCS2D01G531300	617.209	617.211	Topless-related 1-like protein	null
	TraesCS2D02G531400	2D	617.212	617.221	TraesCS2D03G1184700	620.146	620.155	TraesCS2D01G531400	617.212	617.221	Serine protease htra2, putative	PF13365: Trypsin-like peptidase domain; PF13180: PDZ domain
Qphs.hbaas-3A	TraesCS3A02G411900	3A	655.86	655.862	TraesCS3A03G0960900	656.042	656.043	TraesCS3A01G411900	655.86	655.862	Basic 7S globulin 2	PF14543: Xylanase inhibitor N-terminal; PF14541: Xylanase inhibitor C-terminal
	TraesCS3A02G412000	3A	655.881	655.882	TraesCS3A03G0961000	656.062	656.063	TraesCS3A01G412000	655.881	655.882	Disease resistance protein RGA2	null
	TraesCS3A02G412100	3A	655.885	655.887	TraesCS3A03G0961100	656.066	656.068	TraesCS3A01G412100	655.885	655.887	Salicylate O-methyltransferase	PF03492: SAM dependent carboxyl methyltransferase		Phytohormone
	TraesCS3A02G412200	3A	655.896	655.897	TraesCS3A03G0961500	656.078	656.078	TraesCS3A01G412200	655.896	655.897	Salicylate O-methyltransferase	PF03492: SAM dependent carboxyl methyltransferase		Phytohormone
	TraesCS3A02G412300	3A	655.92	655.923	TraesCS3A03G0961600	656.101	656.104	TraesCS3A01G412300	655.92	655.922	F-box family protein	PF12937: F-box-like
	TraesCS3A02G412400	3A	655.936	655.937	TraesCS3A03G0961800	656.116	656.117	TraesCS3A01G412400	655.936	655.937	Peroxidase	PF00141: Peroxidase
	TraesCS3A02G412500	3A	655.994	655.995	TraesCS3A03G0962000	656.172	656.173	TraesCS3A01G412500	655.994	655.995	Peroxidase	PF00141: Peroxidase
	TraesCS3A02G412600	3A	656.1	656.105	TraesCS3A03G0962200	656.278	656.283	TraesCS3A01G412600	656.1	656.105	GPI transamidase component PIG-S	PF10510: Phosphatidylinositol-glycan biosynthesis class S protein
	TraesCS3A02G412700	3A	656.106	656.112	TraesCS3A03G0962300	656.284	656.29	TraesCS3A01G412700	656.106	656.112	Zinc finger protein	PF02375: jmjN domain; PF02373: JmjC domain, hydroxylase
	TraesCS3A02G412800	3A	656.124	656.128	TraesCS3A03G0962600	656.302	656.306	TraesCS3A01G412800	656.124	656.127	Sulfotransferase	null
	TraesCS3A02G412900	3A	656.135	656.136	TraesCS3A03G0962700	656.313	656.314	TraesCS3A01G412900	656.135	656.136	Cysteine proteinase	PF08246: Cathepsin propeptide inhibitor domain (I29); PF00112: Papain family cysteine protease
	TraesCS3A02G413000	3A	656.254	656.256	TraesCS3A03G0962900	656.432	656.434	TraesCS3A01G413000	656.254	656.255	Cysteine proteinase	PF08246: Cathepsin propeptide inhibitor domain (I29); PF00112: Papain family cysteine protease
	TraesCS3A02G413100	3A	656.339	656.34	TraesCS3A03G0963000	656.517	656.518	TraesCS3A01G413100	656.339	656.34	Cysteine proteinase	PF00112: Papain family cysteine protease
	TraesCS3A02G413200	3A	656.424	656.425	TraesCS3A03G0963100	656.602	656.603	TraesCS3A01G413200	656.424	656.425	Cysteine proteinase	PF08246: Cathepsin propeptide inhibitor domain (I29); PF00112: Papain family cysteine protease
	TraesCS3A02G413300	3A	656.428	656.431	TraesCS3A03G0963200	656.606	656.609	TraesCS3A01G413300	656.428	656.43	TBC1 domain family member	PF00566: Rab-GTPase-TBC domain
	TraesCS3A02G413400	3A	656.719	656.723	TraesCS3A03G0963800	656.897	656.901	TraesCS3A01G413400	656.719	656.723	Terminal EAR1-like 1	PF00076: RNA recognition motif. (a.k.a. RRM, RBD, or RNP domain); PF04059: RNA recognition motif 2
	TraesCS3A02G413500	3A	657.1	657.101	TraesCS3A03G0963900	657.275	657.275	TraesCS3A01G413500	657.1	657.101	P-loop containing nucleoside triphosphate hydrolases superfamily protein	null
	TraesCS3A02G413600	3A	657.231	657.235	TraesCS3A03G0964300	657.405	657.409	TraesCS3A01G413600	657.231	657.235	BTB/POZ and TAZ domain protein	PF00651: BTB/POZ domain; PF02135: TAZ zinc finger
	TraesCS3A02G413700	3A	657.271	657.275	TraesCS3A03G0964400	657.444	657.448	TraesCS3A01G413700	657.271	657.275	BTB/POZ and TAZ domain protein	PF00651: BTB/POZ domain; PF02135: TAZ zinc finger
	TraesCS3A02G413800	3A	657.424	657.427	TraesCS3A03G0965000	657.595	657.598	TraesCS3A01G413800	657.424	657.427	TGF-beta-activated kinase 1 and MAP3K7-binding protein 2	null
	TraesCS3A02G413900	3A	657.613	657.616	TraesCS3A03G0965600	657.784	657.787	TraesCS3A01G413900	657.614	657.616	Endo-1,3(4)-beta-glucanase 1	PF03639: Glycosyl hydrolase family 81
	TraesCS3A02G414000	3A	657.616	657.621	TraesCS3A03G0965700	657.787	657.792	TraesCS3A01G414000	657.616	657.621	Magnesium transporter MRS2-like protein	null		SNP
	TraesCS3A02G414100	3A	657.922	657.929	TraesCS3A03G0965800	658.091	658.097	TraesCS3A01G414100	657.924	657.928	Telomere repeat-binding factor like-protein	PF00249: Myb-like DNA-binding domain		MYB
	TraesCS3A02G414200	3A	657.931	657.935	TraesCS3A03G0966000	658.099	658.103	TraesCS3A01G414200	657.929	657.936	Bromodomain-containing protein 4	PF17035: Bromodomain extra-terminal - transcription regulation
	TraesCS3A02G414300	3A	657.943	657.945	TraesCS3A03G0966100	658.112	658.114	TraesCS3A01G414300	657.943	657.945	Proline transporter	PF01490: Transmembrane amino acid transporter protein
	TraesCS3A02G414400	3A	657.946	657.95	TraesCS3A03G0966400	658.115	658.118	TraesCS3A01G414400	657.946	657.95	E3 ubiquitin-protein ligase RGLG2	PF07002: Copine
	TraesCS3A02G414500	3A	658.094	658.097	TraesCS3A03G0966500	658.263	658.266	TraesCS3A01G414500	658.094	658.097	Cysteine-rich receptor kinase	PF01657: Salt stress response/antifungal
	TraesCS3A02G414600	3A	658.187	658.188	TraesCS3A03G0966600	658.356	658.357	TraesCS3A01G414600	658.187	658.188	Peroxidase	PF00141: Peroxidase
	TraesCS3A02G414700	3A	658.238	658.245	TraesCS3A03G0966800	658.407	658.413	TraesCS3A01G414700	658.238	658.245	Integrator complex subunit	PF10996: Beta-Casp domain
	TraesCS3A02G414800	3A	658.291	658.291	TraesCS3A03G0967100	658.516	658.517	TraesCS3A01G414800	658.291	658.291	Leucine-rich repeat receptor-like protein kinase family protein	PF00560: Leucine Rich Repeat
	TraesCS3A02G414900	3A	658.292	658.293	TraesCS3A03G0967200	658.517	658.519	TraesCS3A01G414900	658.292	658.294	Cysteine-rich receptor kinase	PF01657: Salt stress response/antifungal
	TraesCS3A02G415000	3A	658.304	658.306	TraesCS3A03G0967300	658.529	658.531	TraesCS3A01G415000	658.304	658.306	Leucine-rich repeat receptor-like protein kinase family protein	PF08263: Leucine rich repeat N-terminal domain; PF13855: Leucine rich repeat; PF00560: Leucine Rich Repeat
	TraesCS3A02G415100	3A	658.597	658.598	TraesCS3A03G0967600	658.821	658.822	TraesCS3A01G415100	658.597	658.598	Late embryogenesis abundant (LEA) hydroxyproline-rich glycoprotein family member	null
	TraesCS3A02G415200	3A	658.651	658.654	TraesCS3A03G0967700	658.875	658.878	TraesCS3A01G415200	658.651	658.654	Histone deacetylase, putative	PF13912: C2H2-type zinc finger
	TraesCS3A02G415300	3A	658.701	658.703	TraesCS3A03G0967800	658.924	658.926	TraesCS3A01G415300	658.701	658.703	Fiber protein Fb34	PF06749: Protein of unknown function (DUF1218)		B3 domain
	TraesCS3A02G415400	3A	658.706	658.716	TraesCS3A03G0967900	658.929	658.939	TraesCS3A01G415400	658.706	658.716	Endoribonuclease Dicer-like protein 3	PF04851: Type III restriction enzyme, res subunit; PF00271: Helicase conserved C-terminal domain; PF03368: Dicer dimerisation domain; PF02170: PAZ domain; PF00636: Ribonuclease III domain
	TraesCS3A02G415500	3A	658.723	658.723	TraesCS3A03G0968000	658.946	658.946	TraesCS3A01G415500	658.723	658.724	SAUR-like auxin-responsive protein family	PF02519: Auxin responsive protein		Phytohormone
	TraesCS3A02G415600	3A	658.743	658.744	TraesCS3A03G0968200	658.966	658.967	TraesCS3A01G415600LC	515.281	515.282	Chromosome partition protein MukB	null
	TraesCS3A02G415700	3A	658.744	658.751	TraesCS3A03G0968300	658.967	658.974	TraesCS3A01G415700	658.744	658.751	Chitinase-like protein	PF00182: Chitinase class I
	TraesCS3A02G415800	3A	658.837	658.841	TraesCS3A03G0968400	659.057	659.062	TraesCS3A01G415800	658.837	658.841	Protein prune	null
	TraesCS3A02G415900	3A	658.842	658.844	TraesCS3A03G0968500	659.063	659.064	TraesCS3A01G415900	658.843	658.844	DUF868 family protein (DUF868)	PF05910: Plant protein of unknown function (DUF868)
	TraesCS3A02G416000	3A	658.891	658.892	TraesCS3A03G0968600	659.11	659.111	TraesCS3A01G416000	658.891	658.892	2-oxoglutarate-dependent dioxygenase	PF14226: non-haem dioxygenase in morphine synthesis N-terminal
	TraesCS3A02G416100	3A	658.902	658.905	TraesCS3A03G0968700	659.12	659.124	TraesCS3A01G416100	658.902	658.905	lysine ketoglutarate reductase trans-splicing protein (DUF707)	PF05212: Protein of unknown function (DUF707)
	TraesCS3A02G416200	3A	658.905	658.907	TraesCS3A03G0968800	659.124	659.126	TraesCS3A01G416200	658.905	658.907	Pro-resilin	null
	TraesCS3A02G416400	3A	658.983	658.985	TraesCS3A03G0969100	659.201	659.203	TraesCS3A01G416400	658.983	658.985	Bifunctional inhibitor/lipid-transfer protein/seed storage 2S albumin superfamily protein	null
	TraesCS3A02G416300	3A	658.983	658.985	TraesCS3A03G0969200	659.202	659.203	TraesCS3A01G416300	658.983	658.985	auxin transport protein (BIG)	null		Phytohormone
	TraesCS3A02G416500	3A	659.009	659.019	TraesCS3A03G0969300	659.227	659.237	TraesCS3A01G416500	659.01	659.019	BSD domain (BTF2-like transcription factors, Synapse-associated proteins and DOS2-like proteins)	PF03909: BSD domain
	TraesCS3A02G416600	3A	659.026	659.027	TraesCS3A03G0969400	659.244	659.244	TraesCS3A01G416600	659.026	659.027	B3 domain-containing protein	null		B3 domain
	TraesCS3A02G416700	3A	659.027	659.038	TraesCS3A03G0969500	659.245	659.256	TraesCS3A01G416700	659.027	659.038	RING/FYVE/PHD zinc finger protein, putative	PF16135: TPL-binding domain in jasmonate signalling; PF13673: Acetyltransferase (GNAT) domain		Phytohormone
	TraesCS3A02G416800	3A	659.04	659.041	TraesCS3A03G0969600	659.257	659.258	TraesCS3A01G416800	659.04	659.041	Coiled-coil domain-containing protein 158	null
	TraesCS3A02G416900	3A	659.158	659.163	TraesCS3A03G0969700	659.372	659.377	TraesCS3A01G416900	659.158	659.163	ATP-dependent RNA helicase p62	PF00270: DEAD/DEAH box helicase; PF00271: Helicase conserved C-terminal domain
	TraesCS3A02G417000	3A	659.393	659.399	TraesCS3A03G0969800	659.606	659.612	TraesCS3A01G417000	659.393	659.399	Dolichyl-diphosphooligosaccharide--protein glycosyltransferase subunit 2	PF05817: Oligosaccharyltransferase subunit Ribophorin II
	TraesCS3A02G417100	3A	659.4	659.405	TraesCS3A03G0970000	659.613	659.618	TraesCS3A01G417100	659.4	659.405	ATP-binding ABC transporter	PF00664: ABC transporter transmembrane region; PF00005: ABC transporter
Qphs.hbaas-3B.1	TraesCS3B02G320000	3B	518.912	518.914	TraesCS3B03G0819600	534.144	534.145	TraesCS3B01G320000	518.913	518.914	F-box protein	PF03478: Protein of unknown function (DUF295)
	TraesCS3B02G320100	3B	519.052	519.054	TraesCS3B03G0819900	534.283	534.285	TraesCS3B01G320100	519.052	519.054	B3 domain-containing protein	PF02362: B3 DNA binding domain		B3 domain
	TraesCS3B02G320200	3B	519.057	519.063	TraesCS3B03G0820000	534.288	534.294	TraesCS3B01G320200	519.057	519.062	Malic enzyme	PF00390: Malic enzyme, N-terminal domain; PF03949: Malic enzyme, NAD binding domain
	TraesCS3B02G320300	3B	519.398	519.4	TraesCS3B03G0820400	534.629	534.631	TraesCS3B01G320300	519.398	519.4	40S ribosomal protein S24	PF01282: Ribosomal protein S24e
	TraesCS3B02G320400	3B	519.4	519.402	TraesCS3B03G0820500	534.631	534.633	TraesCS3B01G320400	519.4	519.402	Senescence/dehydration-associated protein-like protein	PF06911: Senescence-associated protein
	TraesCS3B02G320500	3B	519.415	519.417	TraesCS3B03G0820800	534.646	534.648	TraesCS3B01G320500	519.415	519.417	Phosphotransferase	PF00349: Hexokinase; PF03727: Hexokinase
	TraesCS3B02G320600	3B	519.477	519.477	TraesCS3B03G0821300	534.708	534.708	TraesCS3B01G320600	519.477	519.477	ATP-dependent RNA helicase HAS1	null
	TraesCS3B02G320700	3B	519.766	519.77	TraesCS3B03G0821500	534.996	535	TraesCS3B01G320700	519.766	519.77	Receptor-like protein kinase	PF12819: Carbohydrate-binding protein of the ER; PF13855: Leucine rich repeat; PF07714: Protein tyrosine kinase
	TraesCS3B02G320800	3B	519.777	519.779	TraesCS3B03G0821600	535.007	535.009	TraesCS3B01G320800	519.777	519.779	Myb transcription factor	PF00249: Myb-like DNA-binding domain		MYB
	TraesCS3B02G320900	3B	519.859	519.864	TraesCS3B03G0821800	535.088	535.093	TraesCS3B01G320900	519.86	519.864	Acyl-[acyl-carrier-protein]--UDP-N-acetylglucosamine O-acyltransferase, putative	PF00132: Bacterial transferase hexapeptide (six repeats); PF13720: Udp N-acetylglucosamine O-acyltransferase; Domain 2
	TraesCS3B02G321000	3B	520.33	520.334	TraesCS3B03G0822200	535.559	535.563	TraesCS3B01G321000	520.33	520.333	RNA binding protein	PF09598: Stm1; PF04774: Hyaluronan / mRNA binding family
	TraesCS3B02G321100	3B	520.37	520.372	TraesCS3B03G0822400	535.6	535.601	TraesCS3B01G321100	520.37	520.372	NBS-LRR-like resistance protein	PF00931: NB-ARC domain		SNP
	TraesCS3B02G321200	3B	520.373	520.373	TraesCS3B03G0822500	535.602	535.603	TraesCS3B01G321200	520.373	520.373	Interferon-induced GTP-binding protein Mx2	null
	TraesCS3B02G321300	3B	520.446	520.448	TraesCS3B03G0822600	535.675	535.677	TraesCS3B01G321300	520.446	520.447	NBS-LRR-like resistance protein	PF00931: NB-ARC domain
	TraesCS3B02G321400	3B	520.459	520.461	TraesCS3B03G0822700	535.689	535.691	TraesCS3B01G321400	520.46	520.461	NBS-LRR-like resistance protein	null
	TraesCS3B02G321500	3B	520.464	520.465	TraesCS3B03G0822800	535.693	535.694	TraesCS3B01G321500	520.464	520.465	Disease resistance protein RGA2	null
	TraesCS3B02G321600	3B	520.611	520.612	TraesCS3B03G0822900	535.839	535.84	TraesCS3B01G321600	520.611	520.612	Serine acetyltransferase	PF06426: Serine acetyltransferase, N-terminal; PF00132: Bacterial transferase hexapeptide (six repeats)
	TraesCS3B02G321700	3B	521.217	521.218	TraesCS3B03G0823300	536.468	536.469	TraesCS3B01G321700	521.217	521.218	Inorganic pyrophosphatase 2	PF06888: Putative Phosphatase
	TraesCS3B02G321800	3B	521.405	521.406	TraesCS3B03G0823400	536.655	536.656	TraesCS3B01G321800	521.405	521.406	Inorganic pyrophosphatase 2	PF06888: Putative Phosphatase
	TraesCS3B02G321900	3B	521.412	521.413	TraesCS3B03G0823500	536.662	536.663	TraesCS3B01G321900	521.412	521.413	Cortactin-binding protein 2	null
	TraesCS3B02G322000	3B	521.476	521.477	TraesCS3B03G0823600	536.725	536.726	TraesCS3B01G322000	521.476	521.477	Inorganic pyrophosphatase 2	PF06888: Putative Phosphatase
	TraesCS3B02G322100	3B	521.61	521.611	TraesCS3B03G0823800	536.853	536.854	TraesCS3B01G322100	521.61	521.61	Inorganic pyrophosphatase 2	PF06888: Putative Phosphatase
	TraesCS3B02G322200	3B	521.688	521.689	TraesCS3B03G0823900	536.931	536.932	TraesCS3B01G322200	521.688	521.689	Inorganic pyrophosphatase 2	PF06888: Putative Phosphatase
	TraesCS3B02G322300	3B	521.696	521.699	TraesCS3B03G0824000	536.938	536.942	TraesCS3B01G322300	521.696	521.699	NADH-quinone oxidoreductase subunit B	PF01058: NADH ubiquinone oxidoreductase, 20 Kd subunit
	TraesCS3B02G322400	3B	521.699	521.702	TraesCS3B03G0824100	536.942	536.945	TraesCS3B01G322400	521.7	521.702	ATP synthase subunit g, mitochondrial	PF04718: Mitochondrial ATP synthase g subunit
	TraesCS3B02G322600	3B	521.789	521.799	TraesCS3B03G0824200	537.03	537.04	TraesCS3B01G322600	521.791	521.799	RING/U-box protein	PF13639: Ring finger domain; PF00628: PHD-finger; PF15870: ElonginA binding-protein 1
	TraesCS3B02G322500	3B	521.789	521.791	TraesCS3B03G0824300	537.031	537.032	TraesCS3B01G322500	521.789	521.791	Eukaryotic aspartyl protease family protein	PF14543: Xylanase inhibitor N-terminal; PF14541: Xylanase inhibitor C-terminal
	TraesCS3B02G322700	3B	522.32	522.322	TraesCS3B03G0825000	537.557	537.559	TraesCS3B01G322700	522.321	522.322	GDSL esterase/lipase	null
	TraesCS3B02G322800	3B	522.393	522.397	TraesCS3B03G0825100	537.63	537.634	TraesCS3B01G322800	522.393	522.397	Cytosolic Fe-S cluster assembly factor NBP35	PF01883: Domain of unknown function DUF59; PF10609: NUBPL iron-transfer P-loop NTPase; PF06155: Protein of unknown function (DUF971)
	TraesCS3B02G322900	3B	522.776	522.779	TraesCS3B03G0825300	538.005	538.007	TraesCS3B01G322900	522.777	522.778	Copper transport protein family	PF00403: Heavy-metal-associated domain
	TraesCS3B02G323100	3B	522.784	522.791	TraesCS3B03G0825500	538.013	538.02	TraesCS3B01G323100	522.785	522.791	CASC3/barentsz eIF4AIII-binding protein	PF09405: CASC3/Barentsz eIF4AIII binding
	TraesCS3B02G323200	3B	522.811	522.813	TraesCS3B03G0825600	538.04	538.042	TraesCS3B01G323200	522.811	522.813	RNA-dependent RNA polymerase	null
Qphs.hbaas-3B.2	TraesCS3B02G515100	3B	757.708	757.71	TraesCS3B03G1277500	773.027	773.029	TraesCS3B01G515100	757.708	757.709	Basic 7S globulin	PF14543: Xylanase inhibitor N-terminal; PF14541: Xylanase inhibitor C-terminal
	TraesCS3B02G515200	3B	757.734	757.735	TraesCS3B03G1277800	773.053	773.054	TraesCS3B01G515200	757.734	757.735	Basic 7S globulin 2	PF14543: Xylanase inhibitor N-terminal; PF14541: Xylanase inhibitor C-terminal
	TraesCS3B02G515300	3B	757.772	757.773	TraesCS3B03G1278100	773.09	773.091	TraesCS3B01G515300	757.772	757.773	Basic 7S globulin 2	PF14543: Xylanase inhibitor N-terminal; PF14541: Xylanase inhibitor C-terminal
	TraesCS3B02G515400	3B	757.781	757.786	TraesCS3B03G1278200	773.099	773.103	TraesCS3B01G515400	757.781	757.786	4-coumarate:CoA ligase-like protein	PF00501: AMP-binding enzyme; PF13193: AMP-binding enzyme C-terminal domain
	TraesCS3B02G515500	3B	757.808	757.809	TraesCS3B03G1278300	773.125	773.126	TraesCS3B01G515500	757.808	757.809	Eukaryotic aspartyl protease family protein, putative	PF14543: Xylanase inhibitor N-terminal; PF14541: Xylanase inhibitor C-terminal
	TraesCS3B02G515600	3B	757.832	757.833	TraesCS3B03G1278600	773.146	773.146	TraesCS3B01G515600LC	545.082	545.082	Tetratricopeptide repeat (TPR)-like superfamily protein isoform 2	null
	TraesCS3B02G515700	3B	757.866	757.867	TraesCS3B03G1278700	773.179	773.18	TraesCS3B01G515700	757.866	757.867	Basic 7S globulin 2	PF14543: Xylanase inhibitor N-terminal; PF14541: Xylanase inhibitor C-terminal
	TraesCS3B02G515800	3B	757.888	757.891	TraesCS3B03G1279000	773.2	773.204	TraesCS3B01G515800	757.888	757.891	Transcriptional factor B3 family protein	null		B3 domain
	TraesCS3B02G515900	3B	757.918	757.92	TraesCS3B03G1279100	773.23	773.232	TraesCS3B01G515900	757.918	757.92	Myb transcription factor	PF00249: Myb-like DNA-binding domain	Myb10-3B	MYB
	TraesCS3B02G516000	3B	757.921	757.926	TraesCS3B03G1279200	773.233	773.238	TraesCS3B01G516000	757.921	757.926	Transcription initiation factor TFIID subunit 9	PF02291: Transcription initiation factor IID, 31kD subunit
	TraesCS3B02G516100	3B	757.951	757.951	TraesCS3B03G1279500	773.262	773.262	TraesCS3B01G516100	757.951	757.951	GPI-anchor transamidase	null
	TraesCS3B02G516200	3B	758.131	758.132	TraesCS3B03G1279700	773.44	773.44	TraesCS3B01G516200	758.131	758.132	F-box protein	null
	TraesCS3B02G516400	3B	758.435	758.437	TraesCS3B03G1280300	773.741	773.743	TraesCS3B01G516400	758.436	758.437	ATP synthase subunit a	null
	TraesCS3B02G516500	3B	758.488	758.493	TraesCS3B03G1280400	773.793	773.798	TraesCS3B01G516500	758.488	758.493	Glycerol kinase	null
	TraesCS3B02G516600	3B	758.526	758.527	TraesCS3B03G1280500	773.83	773.831	TraesCS3B01G516600	758.526	758.527	Disease resistance protein (TIR-NBS-LRR class) family	null
	TraesCS3B02G516700	3B	759.093	759.094	TraesCS3B03G1281900	774.395	774.396	TraesCS3B01G516700	759.093	759.094	Secologanin synthase	null
	TraesCS3B02G516800	3B	759.911	759.912	TraesCS3B03G1282500	775.21	775.211	TraesCS3B01G516800	759.911	759.912	Ribosomal protein S4	PF01479: S4 domain
	TraesCS3B02G516900	3B	760.045	760.049	TraesCS3B03G1282800	775.392	775.396	TraesCS3B01G516900	760.045	760.048	Pentatricopeptide repeat-containing protein	PF01535: PPR repeat; PF13041: PPR repeat family
	TraesCS3B02G517000	3B	760.051	760.056	TraesCS3B03G1282900	775.398	775.403	TraesCS3B01G517000	760.051	760.056	Two-component response regulator	PF00072: Response regulator receiver domain; PF00249: Myb-like DNA-binding domain		MYB
	TraesCS3B02G517100	3B	760.131	760.137	TraesCS3B03G1283000	775.478	775.484	TraesCS3B01G517100	760.131	760.137	RNA binding protein	PF00076: RNA recognition motif. (a.k.a. RRM, RBD, or RNP domain)		SNP
	TraesCS3B02G517200	3B	760.334	760.335	TraesCS3B03G1283600	775.672	775.673	TraesCS3B01G517200	760.334	760.335	F-box family protein	null
	TraesCS3B02G517300	3B	760.373	760.373	TraesCS3B03G1283700	775.71	775.711	TraesCS3B01G517300	760.373	760.373	Round spermatid basic protein 1	null
	TraesCS3B02G517400	3B	760.48	760.482	TraesCS3B03G1284400	775.815	775.818	TraesCS3B01G517400	760.479	760.483	Nascent polypeptide-associated complex subunit alpha-like protein	PF01849: NAC domain
	TraesCS3B02G517500	3B	760.49	760.493	TraesCS3B03G1284500	775.825	775.828	TraesCS3B01G517500	760.49	760.493	Nascent polypeptide-associated complex subunit alpha-like protein	PF01849: NAC domain
	TraesCS3B02G517600	3B	760.578	760.58	TraesCS3B03G1284800	775.913	775.915	TraesCS3B01G517600	760.578	760.58	Plasma membrane ATPase	PF15159: Phosphatidylinositol N-acetylglucosaminyltransferase subunit Y
	TraesCS3B02G517700	3B	760.59	760.595	TraesCS3B03G1284900	775.924	775.929	TraesCS3B01G517700	760.59	760.594	Phosphatidylinositol N-acetylglucosaminyltransferase subunit Y	PF15159: Phosphatidylinositol N-acetylglucosaminyltransferase subunit Y
	TraesCS3B02G517800	3B	760.597	760.608	TraesCS3B03G1285000	775.932	775.942	TraesCS3B01G517800	760.597	760.608	Phosphatidylinositol N-acetylglucosaminyltransferase subunit Y	PF15159: Phosphatidylinositol N-acetylglucosaminyltransferase subunit Y
	TraesCS3B02G517900	3B	760.709	760.714	TraesCS3B03G1285100	776.042	776.047	TraesCS3B01G517900	760.709	760.714	Hydroxyproline-rich glycoprotein-like	null
	TraesCS3B02G518000	3B	761.003	761.006	TraesCS3B03G1285200	776.335	776.338	TraesCS3B01G518000	761.003	761.006	Nascent polypeptide-associated complex subunit alpha-like protein	PF01849: NAC domain
	TraesCS3B02G518100	3B	761.046	761.048	TraesCS3B03G1285300	776.377	776.379	TraesCS3B01G518100	761.047	761.048	Mitochondrial transcription termination factor-like	PF02536: mTERF
	TraesCS3B02G518200	3B	761.062	761.062	TraesCS3B03G1285500	776.392	776.393	TraesCS3B01G518200	761.06	761.063	Nascent polypeptide-associated complex subunit alpha-like protein	PF01849: NAC domain
	TraesCS3B02G518300	3B	761.368	761.371	TraesCS3B03G1285800	776.696	776.699	TraesCS3B01G518300	761.368	761.371	Nascent polypeptide-associated complex subunit alpha-like protein	PF01849: NAC domain
	TraesCS3B02G518400	3B	761.393	761.395	TraesCS3B03G1286000	776.72	776.723	TraesCS3B01G518400	761.393	761.395	Nascent polypeptide-associated complex subunit alpha-like protein	PF01849: NAC domain
	TraesCS3B02G518500	3B	761.495	761.495	TraesCS3B03G1286200	776.822	776.822	TraesCS3B01G518500	761.495	761.495	Sucrose synthase	PF15159: Phosphatidylinositol N-acetylglucosaminyltransferase subunit Y
	TraesCS3B02G518600	3B	761.851	761.854	TraesCS3B03G1287200	777.174	777.177	TraesCS3B01G518600	761.851	761.854	BURP domain protein RD22	PF03181: BURP domain
	TraesCS3B02G518700	3B	761.877	761.88	TraesCS3B03G1287300	777.199	777.202	TraesCS3B01G518700	761.877	761.879	BURP domain protein RD22	PF03181: BURP domain
	TraesCS3B02G518800	3B	761.901	761.903	TraesCS3B03G1287600	777.223	777.225	TraesCS3B01G518800	761.901	761.903	Sugar transporter, putative	PF00083: Sugar (and other) transporter
	TraesCS3B02G518900	3B	761.933	761.938	TraesCS3B03G1287800	777.255	777.26	TraesCS3B01G518900	761.933	761.938	Sugar transporter, putative	PF00083: Sugar (and other) transporter
	TraesCS3B02G519000	3B	762.026	762.031	TraesCS3B03G1288200	777.348	777.352	TraesCS3B01G519000	762.026	762.03	Calcium-transporting ATPase	PF12515: Ca2+-ATPase N terminal autoinhibitory domain; PF00690: Cation transporter/ATPase, N-terminus; PF00122: E1-E2 ATPase; PF00702: haloacid dehalogenase-like hydrolase; PF00689: Cation transporting ATPase, C-terminus
	TraesCS3B02G519100	3B	762.306	762.309	TraesCS3B03G1288400	777.627	777.63	TraesCS3B01G519100	762.308	762.309	Phosphate transporter	PF07690: Major Facilitator Superfamily
	TraesCS3B02G519200	3B	762.308	762.309	TraesCS3B03G1288500	777.629	777.63	TraesCS3B01G519200	762.308	762.309	ATP synthase subunit beta	null
	TraesCS3B02G519300	3B	762.516	762.517	TraesCS3B03G1289600	777.883	777.884	TraesCS3B01G519300	762.516	762.517	SWI/SNF complex subunit SWI3B	null
	TraesCS3B02G519400	3B	762.608	762.608	TraesCS3B03G1289700	777.973	777.974	TraesCS3B01G519400	762.608	762.608	Cysteine protease	PF08246: Cathepsin propeptide inhibitor domain (I29)
Qphs.hbaas-3D	TraesCS3D02G466500	3D	569.976	569.978	TraesCS3D03G1028800	571.291	571.293	TraesCS3D01G466500	569.976	569.978	Eukaryotic aspartyl protease family protein	PF14543: Xylanase inhibitor N-terminal; PF14541: Xylanase inhibitor C-terminal
	TraesCS3D02G466600	3D	570.036	570.038	TraesCS3D03G1029000	571.349	571.351	TraesCS3D01G466600	570.036	570.038	Transcription factor tfiiic, tau55-like protein, putative	PF10419: TFIIIC subunit
	TraesCS3D02G466700	3D	570.042	570.045	TraesCS3D03G1029100	571.355	571.358	TraesCS3D01G466700	570.042	570.044	Embryogenesis transmembrane protein-like	PF13962: Domain of unknown function
	TraesCS3D02G466800	3D	570.111	570.112	TraesCS3D03G1029400	571.424	571.424	TraesCS3D01G466800	570.111	570.112	Salicylate O-methyltransferase	PF03492: SAM dependent carboxyl methyltransferase		Phytohormone
	TraesCS3D02G466900	3D	570.145	570.148	TraesCS3D03G1029500	571.513	571.516	TraesCS3D01G466900	570.145	570.147	Jasmonate O-methyltransferase	PF03492: SAM dependent carboxyl methyltransferase		Phytohormone
	TraesCS3D02G467000	3D	570.159	570.16	TraesCS3D03G1029700	571.527	571.528	TraesCS3D01G467000	570.158	570.16	NAC domain-containing protein	PF02365: No apical meristem (NAM) protein
	TraesCS3D02G467100	3D	570.271	570.273	TraesCS3D03G1029900	571.636	571.638	TraesCS3D01G467100	570.271	570.272	Basic 7S globulin 2	PF14543: Xylanase inhibitor N-terminal; PF14541: Xylanase inhibitor C-terminal
	TraesCS3D02G467200	3D	570.277	570.278	TraesCS3D03G1030000	571.641	571.643	TraesCS3D01G467200	570.277	570.278	Basic 7S globulin 2	PF14543: Xylanase inhibitor N-terminal; PF14541: Xylanase inhibitor C-terminal
	TraesCS3D02G467300	3D	570.281	570.282	TraesCS3D03G1030100	571.646	571.647	TraesCS3D01G467300	570.281	570.282	Basic 7S globulin	PF14543: Xylanase inhibitor N-terminal; PF14541: Xylanase inhibitor C-terminal
	TraesCS3D02G467400	3D	570.312	570.312	TraesCS3D03G1030400	571.676	571.677	TraesCS3D01G467400	570.312	570.312	Basic 7S globulin 2	PF14541: Xylanase inhibitor C-terminal
	TraesCS3D02G467500	3D	570.328	570.33	TraesCS3D03G1030500	571.693	571.694	TraesCS3D01G467500	570.328	570.33	Eukaryotic aspartyl protease family protein	PF14543: Xylanase inhibitor N-terminal; PF14541: Xylanase inhibitor C-terminal
	TraesCS3D02G467600	3D	570.379	570.382	TraesCS3D03G1030800	571.743	571.747	TraesCS3D01G467600	570.38	570.381	Basic 7S globulin	PF14543: Xylanase inhibitor N-terminal; PF14541: Xylanase inhibitor C-terminal
	TraesCS3D02G467700	3D	570.394	570.395	TraesCS3D03G1030900	571.758	571.759	TraesCS3D01G467700	570.394	570.395	Basic 7S globulin 2	PF14543: Xylanase inhibitor N-terminal; PF14541: Xylanase inhibitor C-terminal
	TraesCS3D02G467800	3D	570.4	570.401	TraesCS3D03G1031000	571.764	571.765	TraesCS3D01G467800	570.4	570.401	Basic 7S globulin 2	PF14541: Xylanase inhibitor C-terminal
	TraesCS3D02G467900	3D	570.495	570.496	TraesCS3D03G1031100	571.858	571.859	TraesCS3D01G467900	570.495	570.496	Basic 7S globulin 2	PF14543: Xylanase inhibitor N-terminal; PF14541: Xylanase inhibitor C-terminal
	TraesCS3D02G468000	3D	570.53	570.535	TraesCS3D03G1031200	571.893	571.897	TraesCS3D01G468000	570.53	570.535	4-coumarate--CoA ligase like	PF00501: AMP-binding enzyme
	TraesCS3D02G468100	3D	570.559	570.561	TraesCS3D03G1031300	571.921	571.923	TraesCS3D01G468100	570.559	570.56	Basic 7S globulin 2	PF14543: Xylanase inhibitor N-terminal; PF14541: Xylanase inhibitor C-terminal
	TraesCS3D02G468200	3D	570.57	570.572	TraesCS3D03G1031400	571.932	571.934	TraesCS3D01G468200	570.571	570.572	Basic 7S globulin 2	PF14543: Xylanase inhibitor N-terminal; PF14541: Xylanase inhibitor C-terminal
	TraesCS3D02G468300	3D	570.772	570.774	TraesCS3D03G1031500	572.134	572.136	TraesCS3D01G468300	570.772	570.774	Basic 7S globulin 2	PF14543: Xylanase inhibitor N-terminal; PF14541: Xylanase inhibitor C-terminal
	TraesCS3D02G468400	3D	570.801	570.803	TraesCS3D03G1031600	572.162	572.164	TraesCS3D01G468400	570.801	570.803	Myb transcription factor	PF00249: Myb-like DNA-binding domain	Myb10-3D	MYB
	TraesCS3D02G468500	3D	570.804	570.807	TraesCS3D03G1031700	572.164	572.167	TraesCS3D01G468500	570.804	570.807	Transcription initiation factor TFIID subunit 9	PF02291: Transcription initiation factor IID, 31kD subunit
	TraesCS3D02G468600	3D	570.839	570.84	TraesCS3D03G1031800	572.199	572.201	TraesCS3D01G468600	570.84	570.84	Oral cancer overexpressed protein 1	PF09811: Essential protein Yae1, N terminal
	TraesCS3D02G468700	3D	571.015	571.015	TraesCS3D03G1031900	572.373	572.374	TraesCS3D01G468700	571.015	571.015	cytochrome P450, family 94, subfamily D, polypeptide 2	null
	TraesCS3D02G468800	3D	571.133	571.139	TraesCS3D03G1032300	572.489	572.496	TraesCS3D01G468800	571.131	571.139	NBS-LRR disease resistance protein-like	PF00931: NB-ARC domain
	TraesCS3D02G468900	3D	571.208	571.211	TraesCS3D03G1032400	572.565	572.567	TraesCS3D01G468900	571.208	571.209	F-box protein (DUF295)	null
	TraesCS3D02G469000	3D	571.212	571.213	TraesCS3D03G1032500	572.568	572.569	TraesCS3D01G469000	571.212	571.213	Periplasmic nitrate reductase	null
	TraesCS3D02G469100	3D	571.236	571.241	TraesCS3D03G1032900	572.592	572.597	TraesCS3D01G469100	571.236	571.241	NBS-LRR disease resistance protein	PF00931: NB-ARC domain
	TraesCS3D02G469200	3D	571.361	571.377	TraesCS3D03G1033200	572.717	572.732	TraesCS3D01G469200	571.361	571.377	Disease resistance protein (NBS-LRR class) family	PF00931: NB-ARC domain
	TraesCS3D02G469300	3D	571.494	571.504	TraesCS3D03G1033800	572.849	572.859	TraesCS3D01G469300	571.494	571.504	NBS-LRR disease resistance protein-like	PF00931: NB-ARC domain
	TraesCS3D02G469400	3D	571.514	571.515	TraesCS3D03G1033900	572.868	572.87	TraesCS3D01G469400	571.514	571.515	F-box protein	PF03478: Protein of unknown function (DUF295)
	TraesCS3D02G469500	3D	571.557	571.568	TraesCS3D03G1034500	572.915	572.927	TraesCS3D01G469500	571.557	571.568	Disease resistance protein (NBS-LRR class) family	PF00931: NB-ARC domain; PF13855: Leucine rich repeat
	TraesCS3D02G469600	3D	571.592	571.593	TraesCS3D03G1034600	572.951	572.951	TraesCS3D01G469600	571.592	571.593	Rpl2	null
	TraesCS3D02G469700	3D	571.592	571.593	TraesCS3D03G1034700	572.951	572.951	TraesCS3D01G469700	571.592	571.593	50S ribosomal protein L2	PF03947: Ribosomal Proteins L2, C-terminal domain
	TraesCS3D02G469800	3D	571.593	571.593	TraesCS3D03G1034800	572.951	572.952	TraesCS3D01G469800	571.593	571.593	Photosystem II reaction center protein I	PF02532: Photosystem II reaction centre I protein (PSII 4.8 kDa protein)
	TraesCS3D02G469900	3D	571.678	571.679	TraesCS3D03G1035000	573.036	573.037	TraesCS3D01G469900	571.678	571.679	F-box protein	null
	TraesCS3D02G470000	3D	571.822	571.823	TraesCS3D03G1035400	573.179	573.18	TraesCS3D01G470000	571.822	571.823	Hydroxyproline-rich glycoprotein	null
	TraesCS3D02G470800	3D	572.791	572.793	TraesCS3D03G1036100	574.32	574.322	TraesCS3D01G470800	572.791	572.793	Phosphatidylinositol N-acetylglucosaminyltransferase subunit Y	PF15159: Phosphatidylinositol N-acetylglucosaminyltransferase subunit Y
	TraesCS3D02G470700	3D	572.739	572.744	TraesCS3D03G1036300	574.369	574.374	TraesCS3D01G470700	572.74	572.744	Hydroxyproline-rich glycoprotein-like	null
Qphs.hbaas-4A.1	TraesCS4A02G234100	4A	543.332	543.334	TraesCS4A03G0619200	542.322	542.324	TraesCS4A01G234100	543.332	543.333	2-oxoglutarate (2OG) and Fe(II)-dependent oxygenase superfamily protein	PF14226: non-haem dioxygenase in morphine synthesis N-terminal; PF03171: 2OG-Fe(II) oxygenase superfamily
	TraesCS4A02G234200	4A	543.34	543.341	TraesCS4A03G0619300	542.331	542.332	TraesCS4A01G234200	543.341	543.341	Glutamine dumper, putative	null
	TraesCS4A02G234300	4A	543.347	543.349	TraesCS4A03G0619400	542.338	542.339	TraesCS4A01G234300	543.347	543.348	Mitochondrial transcription termination factor family protein	PF02536: mTERF
	TraesCS4A02G234400	4A	543.365	543.37	TraesCS4A03G0619500	542.356	542.36	TraesCS4A01G234400	543.366	543.37	N-acetyl-gamma-glutamyl-phosphate reductase	PF01118: Semialdehyde dehydrogenase, NAD binding domain; PF02774: Semialdehyde dehydrogenase, dimerisation domain
	TraesCS4A02G234500	4A	543.373	543.377	TraesCS4A03G0619600	542.363	542.367	TraesCS4A01G234500	543.375	543.376	basic helix-loop-helix (bHLH) DNA-binding superfamily protein	PF00010: Helix-loop-helix DNA-binding domain
	TraesCS4A02G234600	4A	543.608	543.611	TraesCS4A03G0620100	542.597	542.6	TraesCS4A01G234600	543.609	543.61	Cyclin family protein	PF00134: Cyclin, N-terminal domain
	TraesCS4A02G234700	4A	543.736	543.74	TraesCS4A03G0620300	542.724	542.729	TraesCS4A01G234700LC	312.907	312.907	Calcium-transporting ATPase	PF00690: Cation transporter/ATPase, N-terminus; PF00122: E1-E2 ATPase; PF13246: Cation transport ATPase (P-type); PF08282: haloacid dehalogenase-like hydrolase; PF00689: Cation transporting ATPase, C-terminus
	TraesCS4A02G234800	4A	543.741	543.746	TraesCS4A03G0620400	542.729	542.734	TraesCS4A01G234800	543.741	543.746	DNA polymerase IV	PF00817: impB/mucB/samB family; PF11799: impB/mucB/samB family C-terminal domain
	TraesCS4A02G234900	4A	544.031	544.033	TraesCS4A03G0620700	543.014	543.016	TraesCS4A01G234900	544.031	544.033	F-box family protein	PF00646: F-box domain
	TraesCS4A02G235000	4A	544.033	544.037	TraesCS4A03G0620800	543.016	543.02	TraesCS4A01G235000	544.033	544.036	50S ribosomal protein L25	PF01386: Ribosomal L25p family; PF14693: Ribosomal protein TL5, C-terminal domain
	TraesCS4A02G235100	4A	544.047	544.049	TraesCS4A03G0620900	543.029	543.031	TraesCS4A01G235100	544.047	544.048	LOB domain family protein	PF03195: Protein of unknown function DUF260
	TraesCS4A02G235200	4A	544.056	544.058	TraesCS4A03G0621000	543.038	543.041	TraesCS4A01G235200	544.056	544.058	Protein OSB1, mitochondrial	null
	TraesCS4A02G235300	4A	544.058	544.061	TraesCS4A03G0621100	543.04	543.043	TraesCS4A01G235300	544.058	544.061	Oxidoreductase, aldo/keto reductase family protein, expressed	PF00248: Aldo/keto reductase family
	TraesCS4A02G235400	4A	544.062	544.068	TraesCS4A03G0621200	543.044	543.05	TraesCS4A01G235400	544.062	544.068	Surface presentation of antigens protein SpaR	null
	TraesCS4A02G235500	4A	544.174	544.179	TraesCS4A03G0621300	543.156	543.16	TraesCS4A01G235500	544.174	544.178	Oxidoreductase, aldo/keto reductase family protein, expressed	PF00248: Aldo/keto reductase family
	TraesCS4A02G235600	4A	544.198	544.201	TraesCS4A03G0621500	543.18	543.183	TraesCS4A01G235600	544.198	544.201	Kinase family protein	PF00069: Protein kinase domain
	TraesCS4A02G235700	4A	544.202	544.204	TraesCS4A03G0621600	543.183	543.186	TraesCS4A01G235700	544.202	544.204	Serpin family protein	PF00079: Serpin (serine protease inhibitor)
	TraesCS4A02G235800	4A	544.381	544.382	TraesCS4A03G0622200	543.361	543.362	TraesCS4A01G235800	544.381	544.382	Peroxidase	PF00141: Peroxidase
	TraesCS4A02G235900	4A	544.389	544.391	TraesCS4A03G0622300	543.368	543.37	TraesCS4A01G235900	544.389	544.391	Serpin family protein	PF00079: Serpin (serine protease inhibitor)
	TraesCS4A02G236000	4A	544.397	544.398	TraesCS4A03G0622500	543.376	543.378	TraesCS4A01G236000	544.397	544.398	Zinc finger protein, putative	PF13912: C2H2-type zinc finger
	TraesCS4A02G236100	4A	544.887	544.892	TraesCS4A03G0623800	543.868	543.872	TraesCS4A01G236100	544.887	544.892	BTB/POZ domain-containing protein	PF00651: BTB/POZ domain; PF03000: NPH3 family		SNP
	TraesCS4A02G236200	4A	544.953	544.955	TraesCS4A03G0624000	543.933	543.935	TraesCS4A01G236200	544.953	544.955	LOB domain-containing protein, putative	PF03195: Protein of unknown function DUF260
	TraesCS4A02G236300	4A	545.106	545.107	TraesCS4A03G0624600	544.085	544.087	TraesCS4A01G236300	545.106	545.107	Ethylene-responsive transcription factor	PF00847: AP2 domain		AP2 domain
	TraesCS4A02G236400	4A	545.115	545.117	TraesCS4A03G0624700	544.094	544.097	TraesCS4A01G236400	545.115	545.117	Fumarylacetoacetate hydrolase, putative	PF01557: Fumarylacetoacetate (FAA) hydrolase family
	TraesCS4A02G236500	4A	545.124	545.125	TraesCS4A03G0624900	544.103	544.104	TraesCS4A01G236500	545.124	545.125	SWAP (Suppressor-of-White-APricot)/surp domain-containing protein / ubiquitin family protein	null
	TraesCS4A02G236600	4A	545.193	545.194	TraesCS4A03G0625000	544.171	544.172	TraesCS4A01G236600	545.192	545.194	2-oxoglutarate (2OG) and Fe(II)-dependent oxygenase superfamily protein	null
	TraesCS4A02G236700	4A	545.235	545.237	TraesCS4A03G0625500	544.213	544.215	TraesCS4A01G236700	545.236	545.237	Cyclin	PF00134: Cyclin, N-terminal domain; PF02984: Cyclin, C-terminal domain
	TraesCS4A02G236800	4A	545.602	545.607	TraesCS4A03G0625600	544.578	544.584	TraesCS4A01G236800	545.602	545.607	MAR-binding filament-like protein	PF05542: Protein of unknown function (DUF760)
	TraesCS4A02G236900	4A	545.762	545.763	TraesCS4A03G0625900	544.739	544.739	TraesCS4A01G236900	545.762	545.763	CCR4-NOT transcription complex subunit 7	null
	TraesCS4A02G237000	4A	545.77	545.777	TraesCS4A03G0626000	544.747	544.754	TraesCS4A01G237000	545.77	545.777	Methionine S-methyltransferase	PF06325: Ribosomal protein L11 methyltransferase (PrmA); PF00155: Aminotransferase class I and II
	TraesCS4A02G237200	4A	546.018	546.021	TraesCS4A03G0626800	545	545.002	TraesCS4A01G237200	546.018	546.02	Metal transporter	PF01566: Natural resistance-associated macrophage protein
	TraesCS4A02G237300	4A	546.21	546.213	TraesCS4A03G0627200	545.19	545.193	TraesCS4A01G237300	546.21	546.212	glutamyl-tRNA (Gln) amidotransferase subunit A (DUF620)	PF04788: Protein of unknown function (DUF620)
	TraesCS4A02G237400	4A	546.256	546.259	TraesCS4A03G0627400	545.236	545.239	TraesCS4A01G237400	546.256	546.259	RING/U-box superfamily protein	PF13639: Ring finger domain
	TraesCS4A02G237500	4A	546.296	546.299	TraesCS4A03G0627500	545.275	545.278	TraesCS4A01G237500	546.297	546.299	Subtilisin-like protease	PF05922: Peptidase inhibitor I9; PF00082: Subtilase family; PF02225: PA domain
	TraesCS4A02G237600	4A	546.477	546.484	TraesCS4A03G0627900	545.455	545.461	TraesCS4A01G237600	546.477	546.483	Ribosomal RNA small subunit methyltransferase H	null
	TraesCS4A02G237700	4A	546.485	546.487	TraesCS4A03G0628000	545.462	545.464	TraesCS4A01G237700	546.484	546.487	A-kinase anchor protein 9, putative isoform 1	null
Qphs.hbaas-4A.2	TraesCS4A02G490900	4A	740.866	740.871	TraesCS4A03G1233900	749.971	749.977	TraesCS4A01G490900	740.866	740.87	Disease resistance protein	PF00931: NB-ARC domain
	TraesCS4A02G491000	4A	740.873	740.894	TraesCS4A03G1234000	749.979	750	TraesCS4A01G491000	740.873	740.894	Disease resistance protein	PF00931: NB-ARC domain; PF13855: Leucine rich repeat
	TraesCS4A02G491100	4A	740.927	740.941	TraesCS4A03G1234400	750.032	750.047	TraesCS4A01G491100	740.927	740.941	Kelch repeat-containing protein	PF01344: Kelch motif
	TraesCS4A02G491200	4A	740.949	740.957	TraesCS4A03G1234700	750.055	750.062	TraesCS4A01G491200	740.949	740.957	Disease resistance protein (NBS-LRR class) family	PF00931: NB-ARC domain
	TraesCS4A02G491300	4A	741.019	741.024	TraesCS4A03G1234800	750.123	750.128	TraesCS4A01G491300	741.019	741.024	Protein kinase family protein	PF00931: NB-ARC domain; PF07714: Protein tyrosine kinase
	TraesCS4A02G491400	4A	741.045	741.047	TraesCS4A03G1235000	750.148	750.149	TraesCS4A01G491400	741.045	741.047	Leucine-rich repeat receptor-like protein kinase family protein, putative	PF08263: Leucine rich repeat N-terminal domain; PF13855: Leucine rich repeat; PF00560: Leucine Rich Repeat
	TraesCS4A02G491482	4A	741.107	741.123	TraesCS4A03G1235100	750.217	750.233	TraesCS4A01G734100LC	741.107	741.122	null	null
	TraesCS4A02G491600	4A	741.159	741.163	TraesCS4A03G1235300	750.268	750.272	TraesCS4A01G491600	741.159	741.163	Receptor protein kinase, putative	PF08263: Leucine rich repeat N-terminal domain; PF00560: Leucine Rich Repeat; PF00069: Protein kinase domain
	TraesCSU02G219800	Un	324.112	324.113	TraesCS4A03G1235900	750.497	750.498	TraesCSU01G219800LC	131.806	131.808	Thionin	PF00321: Plant thionin
	TraesCS4A02G491700	4A	741.313	741.314	TraesCS4A03G1236000	750.497	750.498	TraesCS4A01G491700LC	615.547	615.548	Thionin	PF00321: Plant thionin
	TraesCSU02G233400	Un	345.447	345.448	TraesCS4A03G1236100	750.552	750.553	TraesCSU01G233400	345.447	345.448	Cysteine-rich receptor kinase	PF01657: Salt stress response/antifungal
	TraesCS4A02G491800	4A	741.331	741.332	TraesCS4A03G1236300	750.619	750.62	TraesCS4A01G491800	741.331	741.332	Thionin	PF00321: Plant thionin
	TraesCS4A02G491900	4A	741.344	741.345	TraesCS4A03G1236400	750.632	750.632	TraesCS4A01G491900	741.344	741.345	Thionin	PF00321: Plant thionin
	TraesCS4A02G492000	4A	741.389	741.389	TraesCS4A03G1236600	750.674	750.674	TraesCS4A01G492000	741.389	741.389	Thionin	PF00321: Plant thionin
	TraesCS4A02G492100	4A	741.421	741.423	TraesCS4A03G1236800	750.706	750.708	TraesCS4A01G492100	741.421	741.423	Disease resistance protein (TIR-NBS-LRR class) family	PF00931: NB-ARC domain
	TraesCS4A02G492200	4A	741.427	741.432	TraesCS4A03G1237000	750.712	750.717	TraesCS4A01G492200	741.427	741.432	F-box protein	null
	TraesCS4A02G492300	4A	741.481	741.482	TraesCS4A03G1237300	750.765	750.767	TraesCS4A01G492300	741.481	741.482	Kelch repeat-containing protein	PF01344: Kelch motif
	TraesCS4A02G492400	4A	741.485	741.491	TraesCS4A03G1237600	750.769	750.775	TraesCS4A01G492400	741.485	741.491	Disease resistance protein (NBS-LRR class) family	null
	TraesCS4A02G492500	4A	741.536	741.536	TraesCS4A03G1237700	750.819	750.819	TraesCS4A01G492500	741.536	741.536	Ankyrin repeat family protein, putative	PF00023: Ankyrin repeat; PF12796: Ankyrin repeats (3 copies)
	TraesCS4A02G492600	4A	741.546	741.549	TraesCS4A03G1237800	750.829	750.832	TraesCS4A01G492600	741.546	741.55	Sucrose synthase	PF00862: Sucrose synthase; PF00534: Glycosyl transferases group 1
	TraesCS4A02G492700	4A	741.588	741.589	TraesCS4A03G1238200	750.871	750.871	TraesCS4A01G492700	741.588	741.589	Glutaredoxin family protein, expressed	null
	TraesCS4A02G492800	4A	741.611	741.612	TraesCS4A03G1238700	750.894	750.894	TraesCS4A01G492800	741.611	741.612	Short-chain dehydrogenase/reductase family protein	PF00106: short chain dehydrogenase
	TraesCS4A02G492900	4A	741.779	741.781	TraesCS4A03G1238900	751.061	751.062	TraesCS4A01G492900	741.779	741.781	Leucine-rich repeat receptor-like protein kinase family protein, putative	PF08263: Leucine rich repeat N-terminal domain; PF00560: Leucine Rich Repeat; PF13855: Leucine rich repeat
	TraesCS4A02G493000	4A	741.795	741.796	TraesCS4A03G1239300	751.077	751.078	TraesCS4A01G493000	741.795	741.796	Disease resistance protein (TIR-NBS-LRR class) family	PF00931: NB-ARC domain
	TraesCS4A02G493100	4A	741.807	741.808	TraesCS4A03G1239500	751.089	751.089	TraesCS4A01G493100	741.807	741.808	Reticulon-like protein	PF02453: Reticulon
	TraesCS4A02G493200	4A	741.812	741.814	TraesCS4A03G1239600	751.093	751.095	TraesCS4A01G493200	741.813	741.814	Kelch repeat-containing protein	PF01344: Kelch motif
	TraesCS4A02G493300	4A	741.883	741.888	TraesCS4A03G1239900	751.164	751.168	TraesCS4A01G493300	741.884	741.888	Disease resistance protein	PF00931: NB-ARC domain
	TraesCS4A02G493400	4A	741.971	741.975	TraesCS4A03G1240200	751.251	751.255	TraesCS4A01G493400	741.971	741.975	Disease resistance protein	PF00931: NB-ARC domain
	TraesCS4A02G493500	4A	742.02	742.023	TraesCS4A03G1241100	751.3	751.303	TraesCS4A01G493500	742.02	742.023	Leucine-rich repeat (LRR) family protein	PF00931: NB-ARC domain
	TraesCS4A02G493600	4A	742.033	742.036	TraesCS4A03G1241300	751.312	751.316	TraesCS4A01G493600	742.033	742.036	NBS-LRR-like resistance protein	PF00931: NB-ARC domain
	TraesCS4A02G493700	4A	742.075	742.078	TraesCS4A03G1241700	751.354	751.357	TraesCS4A01G493700	742.075	742.076	Leucine-rich repeat receptor-like protein kinase family protein, putative	PF08263: Leucine rich repeat N-terminal domain; PF00560: Leucine Rich Repeat; PF13855: Leucine rich repeat
	TraesCS4A02G493800	4A	742.138	742.139	TraesCS4A03G1242200	751.416	751.417	TraesCS4A01G493800	742.138	742.139	Kelch repeat-containing protein	PF01344: Kelch motif
	TraesCS4A02G493900	4A	742.156	742.161	TraesCS4A03G1242400	751.434	751.439	TraesCS4A01G493900	742.158	742.161	NBS-LRR-like resistance protein	PF00931: NB-ARC domain
	TraesCS4A02G494000	4A	742.163	742.166	TraesCS4A03G1242500	751.441	751.443	TraesCS4A01G494000	742.164	742.165	F-box protein	null
	TraesCS4A02G494100	4A	742.268	742.271	TraesCS4A03G1242800	751.546	751.549	TraesCS4A01G494100	742.268	742.271	Disease resistance protein	PF00931: NB-ARC domain
	TraesCS4A02G494200	4A	742.271	742.272	TraesCS4A03G1242900	751.549	751.549	TraesCS4A01G494200	742.271	742.272	Disease resistance protein	null
	TraesCS4A02G494300	4A	742.274	742.278	TraesCS4A03G1243000	751.552	751.556	TraesCS4A01G494300	742.274	742.276	Disease resistance protein RPP13	PF00931: NB-ARC domain
	TraesCS4A02G494400	4A	742.281	742.29	TraesCS4A03G1243100	751.558	751.568	TraesCS4A01G494400	742.281	742.29	Glycine-tRNA ligase, alpha subunit	PF02091: Glycyl-tRNA synthetase alpha subunit; PF02092: Glycyl-tRNA synthetase beta subunit; PF05746: DALR anticodon binding domain
	TraesCS4A02G494500	4A	742.312	742.315	TraesCS4A03G1243400	751.589	751.592	TraesCS4A01G494500	742.312	742.315	Ubiquitin carboxyl-terminal hydrolase 2	PF13968: Domain of unknown function (DUF4220); PF04578: Protein of unknown function, DUF594
	TraesCS4A02G494600	4A	742.32	742.322	TraesCS4A03G1243500	751.596	751.599	TraesCS4A01G494600	742.32	742.322	Ubiquitin carboxyl-terminal hydrolase 2	PF13968: Domain of unknown function (DUF4220); PF04578: Protein of unknown function, DUF594
	TraesCS4A02G494700	4A	742.333	742.338	TraesCS4A03G1243600	751.61	751.615	TraesCS4A01G494700	742.333	742.338	Acyl-coenzyme A oxidase	PF14749: Acyl-coenzyme A oxidase N-terminal; PF02770: Acyl-CoA dehydrogenase, middle domain; PF01756: Acyl-CoA oxidase
	TraesCS4A02G494800	4A	742.363	742.368	TraesCS4A03G1243700	751.639	751.645	TraesCS4A01G494800	742.363	742.368	Nucleic acid-binding, OB-fold-like protein	null
	TraesCS4A02G494900	4A	742.369	742.371	TraesCS4A03G1243800	751.645	751.648	TraesCS4A01G494900	742.369	742.371	GDSL esterase/lipase	PF00657: GDSL-like Lipase/Acylhydrolase
	TraesCS4A02G495000	4A	742.371	742.376	TraesCS4A03G1243900	751.648	751.653	TraesCS4A01G495000	742.373	742.376	Homogentisate 1,2-dioxygenase	PF04209: homogentisate 1,2-dioxygenase
	TraesCS4A02G495100	4A	742.377	742.383	TraesCS4A03G1244000	751.653	751.659	TraesCS4A01G495100	742.377	742.382	Terpene cyclase/mutase family member	PF13249: Squalene-hopene cyclase N-terminal domain; PF13243: Squalene-hopene cyclase C-terminal domain
	TraesCS4A02G495200	4A	742.383	742.386	TraesCS4A03G1244100	751.659	751.663	TraesCS4A01G495200	742.383	742.386	B3 domain-containing protein	PF02362: B3 DNA binding domain		B3 domain
	TraesCS4A02G495300	4A	742.431	742.431	TraesCS4A03G1244500	751.707	751.707	TraesCS4A01G495300	742.431	742.431	low-molecular-weight cysteine-rich 55	null
	TraesCS4A02G495400	4A	742.454	742.459	TraesCS4A03G1244700	751.729	751.734	TraesCS4A01G495400	742.454	742.459	Signal peptide peptidase-like protein	PF04258: Signal peptide peptidase
	TraesCS4A02G495500	4A	742.548	742.554	TraesCS4A03G1244900	751.823	751.829	TraesCS4A01G495500	742.549	742.553	RNA-binding protein, putative	PF00076: RNA recognition motif. (a.k.a. RRM, RBD, or RNP domain); PF04059: RNA recognition motif 2		SNP
	TraesCS4A02G495600	4A	742.554	742.56	TraesCS4A03G1245000	751.83	751.835	TraesCS4A01G495600	742.555	742.559	Signal peptide peptidase-like protein	PF02225: PA domain; PF04258: Signal peptide peptidase
	TraesCS4A02G495700	4A	742.563	742.567	TraesCS4A03G1245100	751.838	751.842	TraesCS4A01G495700	742.563	742.567	DNA (Cytosine-5-)-methyltransferase	null
	TraesCS4A02G495800	4A	742.575	742.581	TraesCS4A03G1245200	751.85	751.857	TraesCS4A01G495800	742.575	742.581	Protein SUPPRESSOR OF GENE SILENCING 3	PF03470: XS zinc finger domain; PF03468: XS domain
	TraesCS4A02G495900	4A	742.585	742.587	TraesCS4A03G1245300	751.86	751.862	TraesCS4A01G495900	742.585	742.587	HXXXD-type acyl-transferase-like protein	PF02458: Transferase family
	TraesCS4A02G496000	4A	742.606	742.607	TraesCS4A03G1245400	751.881	751.883	TraesCS4A01G496000	742.606	742.607	CONSTANS-like zinc finger protein	PF06203: CCT motif
	TraesCS4A02G496100	4A	742.751	742.752	TraesCS4A03G1246100	752.025	752.027	TraesCS4A01G496100	742.751	742.752	Sulfotransferase	PF00685: Sulfotransferase domain
	TraesCS4A02G496200	4A	742.789	742.789	TraesCS4A03G1246400	752.063	752.064	TraesCS4A01G496200	742.789	742.789	Dirigent protein	PF01419: Jacalin-like lectin domain
	TraesCS4A02G496300	4A	742.789	742.79	TraesCS4A03G1246500	752.064	752.065	TraesCS4A01G496300	742.789	742.79	Dirigent protein	PF03018: Dirigent-like protein
	TraesCS4A02G496400	4A	742.821	742.85	TraesCS4A03G1246800	752.095	752.125	TraesCS4A01G496400	742.821	742.85	Terpene cyclase/mutase family member	PF13249: Squalene-hopene cyclase N-terminal domain; PF13243: Squalene-hopene cyclase C-terminal domain
	TraesCS4A02G496500	4A	742.891	742.893	TraesCS4A03G1247000	752.165	752.167	TraesCS4A01G496500	742.891	742.893	Cytochrome P450 family protein, expressed	PF00067: Cytochrome P450
	TraesCS4A02G496600	4A	743.11	743.113	TraesCS4A03G1247400	752.385	752.387	TraesCS4A01G496600	743.111	743.112	2-oxoglutarate (2OG) and Fe(II)-dependent oxygenase superfamily protein	PF14226: non-haem dioxygenase in morphine synthesis N-terminal; PF03171: 2OG-Fe(II) oxygenase superfamily
	TraesCS4A02G496700	4A	743.125	743.129	TraesCS4A03G1247500	752.4	752.403	TraesCS4A01G496700	743.126	743.129	NBS-LRR-like resistance protein	PF00931: NB-ARC domain
	TraesCS4A02G496800	4A	743.156	743.159	TraesCS4A03G1247600	752.431	752.434	TraesCS4A01G496800	743.156	743.159	NBS-LRR-like resistance protein	PF00931: NB-ARC domain
	TraesCS4A02G496900	4A	743.182	743.185	TraesCS4A03G1247800	752.456	752.459	TraesCS4A01G496900	743.182	743.185	ARM repeat superfamily protein	null
	TraesCS4A02G497000	4A	743.225	743.229	TraesCS4A03G1248100	752.5	752.503	TraesCS4A01G497000	743.225	743.229	ARM repeat superfamily protein	null
	TraesCS4A02G497100	4A	743.324	743.326	TraesCS4A03G1248700	752.599	752.6	TraesCS4A01G497100	743.324	743.326	disease resistance protein (TIR-NBS-LRR class) family	PF00931: NB-ARC domain
	TraesCS4A02G497200	4A	743.33	743.336	TraesCS4A03G1248800	752.605	752.611	TraesCS4A01G497200	743.33	743.337	Protein kinase, putative	PF12819: Carbohydrate-binding protein of the ER; PF13855: Leucine rich repeat; PF07714: Protein tyrosine kinase
	TraesCS4A02G497300	4A	743.346	743.347	TraesCS4A03G1248900	752.62	752.621	TraesCS4A01G497300	743.346	743.347	Receptor-like protein kinase	PF00069: Protein kinase domain
	TraesCS4A02G497400	4A	743.39	743.392	TraesCS4A03G1249200	752.664	752.665	TraesCS4A01G497400	743.39	743.392	ARM repeat superfamily protein	null
	TraesCS4A02G497500	4A	743.4	743.403	TraesCS4A03G1249300	752.674	752.677	TraesCS4A01G497500	743.4	743.403	ARM repeat superfamily protein	null
	TraesCS4A02G497600	4A	743.447	743.448	TraesCS4A03G1249700	752.721	752.722	TraesCS4A01G497600	743.447	743.448	NBS-LRR-like resistance protein	PF00931: NB-ARC domain
	TraesCS4A02G497700	4A	743.505	743.505	TraesCS4A03G1249800	752.779	752.779	TraesCS4A01G497700	743.505	743.505	ARM repeat superfamily protein	null
	TraesCS4A02G499100	4A	744.2	744.222	TraesCS4A03G1250000	752.838	752.853	TraesCS4A01G499100	744.2	744.222	Terpene cyclase/mutase family member	PF13243: Squalene-hopene cyclase C-terminal domain
	TraesCS4A02G499000	4A	744.031	744.032	TraesCS4A03G1250300	753.027	753.029	TraesCS4A01G499000	744.03	744.032	Receptor-like kinase	PF00069: Protein kinase domain
	TraesCS4A02G498900	4A	743.986	743.987	TraesCS4A03G1250900	753.071	753.072	TraesCS4A01G498900	743.986	743.987	Terpene cyclase/mutase family member	PF13243: Squalene-hopene cyclase C-terminal domain
	TraesCS4A02G498800	4A	743.982	743.984	TraesCS4A03G1251000	753.075	753.077	TraesCS4A01G498800	743.982	743.983	Phosphoenolpyruvate carboxylase	null
	TraesCS4A02G498700	4A	743.977	743.98	TraesCS4A03G1251100	753.079	753.081	TraesCS4A01G498700LC	618.497	618.498	U-box domain-containing protein	PF04564: U-box domain; PF00514: Armadillo/beta-catenin-like repeat
	TraesCS4A02G498600	4A	743.949	743.955	TraesCS4A03G1251200	753.103	753.11	TraesCS4A01G498600	743.949	743.955	RING/FYVE/PHD zinc finger protein	PF16135: TPL-binding domain in jasmonate signalling		Phytohormone
	TraesCS4A02G498400	4A	743.92	743.924	TraesCS4A03G1251600	753.134	753.138	TraesCS4A01G498400	743.92	743.924	WD repeat-containing protein	PF00400: WD domain, G-beta repeat
	TraesCS4A02G498300	4A	743.867	743.869	TraesCS4A03G1251700	753.189	753.191	TraesCS4A01G498300LC	618.294	618.294	Cytochrome P450 family protein, expressed	PF00067: Cytochrome P450
	TraesCS4A02G498200	4A	743.83	743.847	TraesCS4A03G1251800	753.211	753.228	TraesCS4A01G498200	743.83	743.847	Terpene cyclase/mutase family member	PF13249: Squalene-hopene cyclase N-terminal domain; PF13243: Squalene-hopene cyclase C-terminal domain
	TraesCS4A02G498100	4A	743.748	743.749	TraesCS4A03G1252100	753.308	753.309	TraesCS4A01G498100	743.748	743.749	Late embryogenesis abundant (LEA) hydroxyproline-rich glycoprotein family	PF03168: Late embryogenesis abundant protein
	TraesCS4A02G498000	4A	743.68	743.681	TraesCS4A03G1252200	753.375	753.376	TraesCS4A01G498000	743.68	743.681	Thaumatin-like protein	PF00314: Thaumatin family
	TraesCS4A02G497900	4A	743.675	743.676	TraesCS4A03G1252300	753.379	753.381	TraesCS4A01G497900	743.675	743.676	Receptor-like kinase	PF00069: Protein kinase domain
	TraesCS4A02G497800	4A	743.553	743.565	TraesCS4A03G1252600	753.49	753.502	TraesCS4A01G497800	743.553	743.565	receptor kinase 1	PF00069: Protein kinase domain; PF00635: MSP (Major sperm protein) domain; PF00931: NB-ARC domain
Qphs.hbaas-4B	TraesCS4B02G384100	4B	663.622	663.623	TraesCS4B03G0980900	663.717	663.718	TraesCS4B01G384100	663.622	663.622	O-methyltransferase-like protein	PF08100: Dimerisation domain
	TraesCS4B02G384200	4B	663.635	663.637	TraesCS4B03G0981000	663.73	663.732	TraesCS4B01G384200	663.635	663.637	Transporter-related family protein	PF00083: Sugar (and other) transporter
	TraesCS4B02G384300	4B	663.656	663.658	TraesCS4B03G0981200	663.751	663.753	TraesCS4B01G384300	663.656	663.658	Glycosyltransferase	PF00201: UDP-glucoronosyl and UDP-glucosyl transferase
	TraesCS4B02G384400	4B	663.745	663.752	TraesCS4B03G0981400	663.84	663.848	TraesCS4B01G384400	663.745	663.752	Dipeptidyl peptidase	PF00326: Prolyl oligopeptidase family
	TraesCS4B02G384500	4B	663.796	663.802	TraesCS4B03G0981500	663.892	663.897	TraesCS4B01G384500	663.797	663.802	F-box family protein	null
	TraesCS4B02G384600	4B	663.902	663.904	TraesCS4B03G0982300	664.006	664.007	TraesCS4B01G384600	663.902	663.904	Tyrosine decarboxylase	PF00282: Pyridoxal-dependent decarboxylase conserved domain
	TraesCS4B02G384700	4B	663.941	663.942	TraesCS4B03G0982400	664.045	664.046	TraesCS4B01G384700	663.941	663.942	NAC domain-containing protein, putative	PF02365: No apical meristem (NAM) protein
	TraesCS4B02G384800	4B	663.985	663.987	TraesCS4B03G0982500	664.089	664.091	TraesCS4B01G384800	663.985	663.987	Agmatine coumaroyltransferase-2	PF02458: Transferase family
	TraesCS4B02G384900	4B	664.037	664.037	TraesCS4B03G0982800	664.14	664.141	TraesCS4B01G384900	664.037	664.037	GRF zinc finger family protein	null
	TraesCS4B02G385000	4B	664.052	664.053	TraesCS4B03G0983100	664.155	664.157	TraesCS4B01G385000	664.052	664.053	Peroxidase	PF00141: Peroxidase
	TraesCS4B02G385200	4B	664.152	664.161	TraesCS4B03G0984000	664.304	664.312	TraesCS4B01G385200	664.152	664.16	Homeobox leucine-zipper protein	PF00046: Homeobox domain; PF01852: START domain; PF08670: MEKHLA domain
	TraesCS4B02G385300	4B	664.194	664.2	TraesCS4B03G0984300	664.346	664.352	TraesCS4B01G385300	664.194	664.2	Polyamine oxidase	PF01593: Flavin containing amine oxidoreductase
	TraesCS4B02G385400	4B	664.339	664.343	TraesCS4B03G0984700	664.491	664.495	TraesCS4B01G385400	664.339	664.343	Glycosyltransferase	PF00201: UDP-glucoronosyl and UDP-glucosyl transferase
	TraesCS4B02G385500	4B	664.393	664.393	TraesCS4B03G0984900	664.544	664.545	TraesCS4B01G385500	664.393	664.393	Dirigent protein	PF03018: Dirigent-like protein
	TraesCS4B02G385600	4B	664.518	664.519	TraesCS4B03G0985300	664.669	664.671	TraesCS4B01G385600	664.518	664.519	Polyphenol oxidase	PF00264: Common central domain of tyrosinase; PF12142: Polyphenol oxidase middle domain; PF12143: Protein of unknown function (DUF_B2219)
	TraesCS4B02G385700	4B	664.678	664.679	TraesCS4B03G0985700	664.83	664.832	TraesCS4B01G385700	664.678	664.679	Tyrosine decarboxylase	PF00282: Pyridoxal-dependent decarboxylase conserved domain
	TraesCS4B02G385800	4B	664.759	664.76	TraesCS4B03G0985800	664.912	664.913	TraesCS4B01G385800	664.759	664.76	Heat shock transcription factor	PF00447: HSF-type DNA-binding
	TraesCS4B02G385900	4B	664.763	664.764	TraesCS4B03G0986000	664.915	664.917	TraesCS4B01G385900	664.763	664.764	Nascent polypeptide-associated complex subunit beta	PF01849: NAC domain
	TraesCS4B02G386000	4B	664.774	664.777	TraesCS4B03G0986200	664.926	664.93	TraesCS4B01G386000	664.774	664.777	Cyclin delta-3, putative	null
	TraesCS4B02G386100	4B	664.778	664.78	TraesCS4B03G0986300	664.93	664.933	TraesCS4B01G386100	664.778	664.78	Protein WEAK CHLOROPLAST MOVEMENT UNDER BLUE LIGHT 1	PF05701: Weak chloroplast movement under blue light
	TraesCS4B02G386200	4B	664.936	664.939	TraesCS4B03G0986600	665.088	665.091	TraesCS4B01G386200	664.936	664.939	S-adenosyl-L-methionine-dependent methyltransferases superfamily protein	null
	TraesCS4B02G386300	4B	664.946	664.947	TraesCS4B03G0986700	665.098	665.1	TraesCS4B01G386300	664.946	664.947	Dirigent protein	PF03018: Dirigent-like protein
	TraesCS4B02G386400	4B	664.977	664.978	TraesCS4B03G0986800	665.129	665.131	TraesCS4B01G386400	664.977	664.978	Dirigent protein	PF03018: Dirigent-like protein
	TraesCS4B02G386500	4B	665.005	665.007	TraesCS4B03G0986900	665.158	665.159	TraesCS4B01G386500	665.005	665.007	Dirigent protein	PF03018: Dirigent-like protein
	TraesCS4B02G386600	4B	665.032	665.033	TraesCS4B03G0987000	665.184	665.185	TraesCS4B01G386600	665.032	665.033	DNA topoisomerase	null
	TraesCS4B02G386700	4B	665.06	665.061	TraesCS4B03G0987300	665.212	665.214	TraesCS4B01G386700	665.06	665.061	Dirigent protein	PF03018: Dirigent-like protein
	TraesCS4B02G386800	4B	665.113	665.114	TraesCS4B03G0987700	665.265	665.266	TraesCS4B01G386800LC	466.072	466.073	Dirigent protein	PF03018: Dirigent-like protein
	TraesCS4B02G386900	4B	665.119	665.12	TraesCS4B03G0987800	665.271	665.273	TraesCS4B01G386900LC	466.377	466.377	Dirigent protein	PF03018: Dirigent-like protein
	TraesCS4B02G387000	4B	665.198	665.201	TraesCS4B03G0987900	665.35	665.353	TraesCS4B01G387000	665.198	665.201	Peptidoglycan-binding LysM domain-containing protein	null
	TraesCS4B02G387200	4B	665.301	665.303	TraesCS4B03G0988600	665.454	665.455	TraesCS4B01G387200	665.301	665.303	Embryogenesis transmembrane protein-like	PF13962: Domain of unknown function
	TraesCS4B02G387300	4B	665.323	665.325	TraesCS4B03G0988800	665.475	665.477	TraesCS4B01G387300	665.323	665.325	Polyubiquitin	PF00240: Ubiquitin family
	TraesCS4B02G387400	4B	665.331	665.332	TraesCS4B03G0988900	665.484	665.484	TraesCS4B01G387400	665.331	665.332	Egg cell-secreted protein 1.2	PF05617: Prolamin-like
	TraesCS4B02G387500	4B	665.345	665.346	TraesCS4B03G0989000	665.497	665.498	TraesCS4B01G387500	665.345	665.345	Protease inhibitor/seed storage/lipid transfer protein family protein	PF14368: Probable lipid transfer
	TraesCS4B02G387600	4B	665.368	665.377	TraesCS4B03G0989700	665.52	665.53	TraesCS4B01G387600	665.368	665.377	Receptor-like protein kinase	PF00069: Protein kinase domain
	TraesCS4B02G387700	4B	665.395	665.396	TraesCS4B03G0990000	665.547	665.548	TraesCS4B01G387700	665.395	665.396	Kinase interacting (KIP1-like) family protein	null
	TraesCS4B02G387800	4B	665.397	665.405	TraesCS4B03G0990100	665.549	665.558	TraesCS4B01G387800	665.397	665.405	THO complex subunit 1	PF11957: THO complex subunit 1 transcription elongation factor		Transcription elongation factor
	TraesCS4B02G387900	4B	665.408	665.412	TraesCS4B03G0990200	665.561	665.564	TraesCS4B01G387900	665.409	665.412	L-gulonolactone oxidase	PF01565: FAD binding domain; PF04030: D-arabinono-1,4-lactone oxidase
	TraesCS4B02G388000	4B	665.42	665.422	TraesCS4B03G0990400	665.573	665.574	TraesCS4B01G388000	665.42	665.422	F-box family protein-like protein	null
	TraesCS4B02G388100	4B	665.436	665.436	TraesCS4B03G0990500	665.588	665.589	TraesCS4B01G388100	665.436	665.436	rRNA N-glycosidase	PF00161: Ribosome inactivating protein
	TraesCS4B02G388200	4B	665.452	665.453	TraesCS4B03G0990600	665.604	665.605	TraesCS4B01G388200	665.452	665.453	Bifunctional inhibitor/lipid-transfer protein/seed storage 2S albumin superfamily protein	PF14368: Probable lipid transfer
	TraesCS4B02G388300	4B	665.56	665.561	TraesCS4B03G0991000	665.712	665.713	TraesCS4B01G388300	665.56	665.561	DNA (Cytosine-5-)-methyltransferase	PF00145: C-5 cytosine-specific DNA methylase
	TraesCS4B02G388400	4B	665.567	665.568	TraesCS4B03G0991100	665.719	665.721	TraesCS4B01G388400	665.567	665.568	transmembrane protein, putative (DUF594)	PF13968: Domain of unknown function (DUF4220); PF04578: Protein of unknown function, DUF594
	TraesCS4B02G388500	4B	665.611	665.613	TraesCS4B03G0991200	665.764	665.766	TraesCS4B01G388500	665.611	665.613	Cytochrome P450	PF00067: Cytochrome P450
	TraesCS4B02G388600	4B	665.813	665.815	TraesCS4B03G0991300	665.964	665.966	TraesCS4B01G388600	665.813	665.815	Cytochrome P450	PF00067: Cytochrome P450
	TraesCS4B02G388700	4B	665.82	665.822	TraesCS4B03G0991500	665.971	665.973	TraesCS4B01G388700LC	467.913	467.913	Glycosyltransferase	PF00201: UDP-glucoronosyl and UDP-glucosyl transferase
	TraesCS4B02G388800	4B	665.855	665.868	TraesCS4B03G0991800	666.005	666.018	TraesCS4B01G388800LC	467.914	467.915	Protein DETOXIFICATION	PF01554: MatE
	TraesCS4B02G388900	4B	665.875	665.881	TraesCS4B03G0992000	666.026	666.032	TraesCS4B01G388900	665.875	665.881	DNA (Cytosine-5-)-methyltransferase	PF00145: C-5 cytosine-specific DNA methylase
	TraesCS4B02G389000	4B	665.901	665.902	TraesCS4B03G0992300	666.052	666.053	TraesCS4B01G389000	665.901	665.902	Signal recognition particle 54 kDa protein	null
	TraesCS4B02G389100	4B	665.915	665.916	TraesCS4B03G0992400	666.065	666.067	TraesCS4B01G389100	665.915	665.916	Polyubiquitin	PF00240: Ubiquitin family
	TraesCS4B02G389200	4B	665.92	665.921	TraesCS4B03G0992500	666.071	666.072	TraesCS4B01G389200	665.92	665.921	F-box domain containing protein	null
	TraesCS4B02G389300	4B	665.929	665.938	TraesCS4B03G0992600	666.08	666.088	TraesCS4B01G389300	665.93	665.933	Cytochrome P450-like protein	PF00067: Cytochrome P450
	TraesCS4B02G389400	4B	665.946	665.948	TraesCS4B03G0992700	666.097	666.099	TraesCS4B01G389400	665.946	665.948	Cytochrome P450 family protein	PF00067: Cytochrome P450
	TraesCS4B02G389500	4B	665.956	665.96	TraesCS4B03G0992800	666.107	666.111	TraesCS4B01G389500	665.956	665.96	2-oxoglutarate-dependent dioxygenase	PF03171: 2OG-Fe(II) oxygenase superfamily
	TraesCS4B02G389600	4B	665.975	665.976	TraesCS4B03G0993100	666.125	666.127	TraesCS4B01G389600	665.975	665.976	F-box family protein	null
	TraesCS4B02G389700	4B	666.049	666.058	TraesCS4B03G0993200	666.199	666.209	TraesCS4B01G389700	666.048	666.058	Protein kinase, putative	PF12819: Carbohydrate-binding protein of the ER; PF12799: Leucine Rich repeats (2 copies); PF07714: Protein tyrosine kinase		SNP
	TraesCS4B02G389800	4B	666.255	666.256	TraesCS4B03G0993400	666.405	666.407	TraesCS4B01G389800	666.255	666.256	Cysteine protease	PF08246: Cathepsin propeptide inhibitor domain (I29); PF00112: Papain family cysteine protease
	TraesCS4B02G389900	4B	666.302	666.303	TraesCS4B03G0993500	666.451	666.453	TraesCS4B01G389900	666.302	666.303	Cysteine protease	PF08246: Cathepsin propeptide inhibitor domain (I29); PF00112: Papain family cysteine protease
	TraesCS4B02G390000	4B	666.332	666.332	TraesCS4B03G0993600	666.482	666.483	TraesCS4B01G390000LC	468.284	468.284	Cysteine protease	PF00112: Papain family cysteine protease
	TraesCS4B02G390100	4B	666.359	666.361	TraesCS4B03G0993700	666.51	666.511	TraesCS4B01G390100	666.359	666.361	Cysteine protease	PF08246: Cathepsin propeptide inhibitor domain (I29); PF00112: Papain family cysteine protease
	TraesCS4B02G390200	4B	666.411	666.412	TraesCS4B03G0993900	666.56	666.562	TraesCS4B01G390200	666.411	666.412	Cysteine protease	PF08246: Cathepsin propeptide inhibitor domain (I29); PF00112: Papain family cysteine protease
	TraesCS4B02G390300	4B	666.565	666.567	TraesCS4B03G0994000	666.713	666.715	TraesCS4B01G390300	666.565	666.567	Ankyrin repeat-containing protein	PF13962: Domain of unknown function
	TraesCS4B02G390400	4B	666.572	666.574	TraesCS4B03G0994300	666.72	666.723	TraesCS4B01G390400	666.572	666.574	Polyubiquitin	PF00240: Ubiquitin family
	TraesCS4B02G390500	4B	666.581	666.586	TraesCS4B03G0994500	666.73	666.735	TraesCS4B01G390500	666.581	666.586	DNA (Cytosine-5-)-methyltransferase	PF00145: C-5 cytosine-specific DNA methylase
	TraesCS4B02G390600	4B	666.602	666.603	TraesCS4B03G0994600	666.751	666.751	TraesCS4B01G390600	666.602	666.603	Harpin-induced family protein	null
	TraesCS4B02G390700	4B	666.612	666.612	TraesCS4B03G0994900	666.76	666.761	TraesCS4B01G390700	666.612	666.612	L-type lectin-domain containing receptor kinase VIII.2	null
	TraesCS4B02G390800	4B	666.668	666.686	TraesCS4B03G0995000	666.817	666.834	TraesCS4B01G390800	666.669	666.686	Terpene cyclase/mutase family member	PF13249: Squalene-hopene cyclase N-terminal domain; PF13243: Squalene-hopene cyclase C-terminal domain
	TraesCS4B02G390900	4B	666.706	666.722	TraesCS4B03G0995300	666.855	666.871	TraesCS4B01G390900	666.706	666.722	Terpene cyclase/mutase family member	PF13249: Squalene-hopene cyclase N-terminal domain; PF13243: Squalene-hopene cyclase C-terminal domain
	TraesCS4B02G391000	4B	666.728	666.729	TraesCS4B03G0995500	666.877	666.877	TraesCS4B01G391000	666.728	666.729	suppressor of abi3-5	null
	TraesCS4B02G391200	4B	666.788	666.79	TraesCS4B03G0995800	666.936	666.938	TraesCS4B01G391200	666.788	666.789	Xyloglucan 6-xylosyltransferase 1	PF05637: galactosyl transferase GMA12/MNN10 family
	TraesCS4B02G391300	4B	667.201	667.211	TraesCS4B03G0996300	667.341	667.351	TraesCS4B01G391300	667.201	667.211	S-adenosyl-L-methionine-dependent methyltransferases superfamily protein	null
	TraesCS4B02G391400	4B	667.219	667.22	TraesCS4B03G0996400	667.359	667.36	TraesCS4B01G391400	667.219	667.22	S-adenosyl-L-methionine-dependent methyltransferases superfamily protein	null
	TraesCS4B02G391500	4B	667.344	667.346	TraesCS4B03G0996700	667.482	667.485	TraesCS4B01G391500	667.344	667.346	basic helix-loop-helix (bHLH) DNA-binding superfamily protein	PF00010: Helix-loop-helix DNA-binding domain
	TraesCS4B02G391600	4B	667.351	667.353	TraesCS4B03G0996800	667.489	667.492	TraesCS4B01G391600	667.35	667.353	F-box family protein	null
	TraesCS4B02G391700	4B	667.407	667.415	TraesCS4B03G0997000	667.545	667.553	TraesCS4B01G391700	667.407	667.415	ARM repeat superfamily protein	null
	TraesCS4B02G391800	4B	667.416	667.418	TraesCS4B03G0997100	667.554	667.556	TraesCS4B01G391800	667.415	667.418	Cold regulated protein 27	null
	TraesCS4B02G391900	4B	667.427	667.428	TraesCS4B03G0997200	667.565	667.566	TraesCS4B01G391900	667.427	667.428	FAD-binding Berberine family protein, putative	PF01565: FAD binding domain; PF08031: Berberine and berberine like
	TraesCS4B02G392000	4B	667.477	667.481	TraesCS4B03G0997400	667.616	667.619	TraesCS4B01G392000	667.477	667.481	ARM repeat superfamily protein	null
	TraesCS4B02G392100	4B	667.548	667.55	TraesCS4B03G0997500	667.686	667.688	TraesCS4B01G392100	667.548	667.55	transmembrane protein, putative (DUF247)	PF03140: Plant protein of unknown function
	TraesCS4B02G392200	4B	667.563	667.564	TraesCS4B03G0997600	667.701	667.702	TraesCS4B01G392200	667.563	667.564	BTB/POZ and MATH domain-containing protein 2	PF00917: MATH domain; PF00651: BTB/POZ domain
	TraesCS4B02G392300	4B	667.568	667.573	TraesCS4B03G0997700	667.706	667.711	TraesCS4B01G392300	667.569	667.573	L-gulonolactone oxidase	PF01565: FAD binding domain; PF04030: D-arabinono-1,4-lactone oxidase
	TraesCS4B02G392400	4B	667.604	667.605	TraesCS4B03G0997900	667.742	667.743	TraesCS4B01G392400	667.604	667.605	Sulfotransferase	PF00685: Sulfotransferase domain
	TraesCS4B02G392500	4B	667.607	667.611	TraesCS4B03G0998000	667.745	667.749	TraesCS4B01G392500	667.607	667.611	transmembrane protein, putative (DUF594)	PF13968: Domain of unknown function (DUF4220); PF04578: Protein of unknown function, DUF594
	TraesCS4B02G392600	4B	667.613	667.618	TraesCS4B03G0998200	667.751	667.755	TraesCS4B01G392600	667.613	667.618	Folylpolyglutamate synthase	PF08245: Mur ligase middle domain
	TraesCS4B02G392700	4B	667.625	667.629	TraesCS4B03G0998300	667.762	667.767	TraesCS4B01G392700	667.625	667.629	Small nuclear ribonucleoprotein Sm D3	PF01423: LSM domain
	TraesCS4B02G392800	4B	667.649	667.649	TraesCS4B03G0998600	667.786	667.786	TraesCS4B01G392800	667.649	667.649	Lipid transfer protein	PF14368: Probable lipid transfer
	TraesCS4B02G392900	4B	667.677	667.681	TraesCS4B03G0998800	667.814	667.817	TraesCS4B01G392900	667.678	667.68	F-box family protein	PF12937: F-box-like
	TraesCS4B02G393000	4B	667.683	667.685	TraesCS4B03G0998900	667.823	667.826	TraesCS4B01G393000	667.683	667.685	Remorin	PF03766: Remorin, N-terminal region; PF03763: Remorin, C-terminal region
	TraesCS4B02G393100	4B	667.726	667.729	TraesCS4B03G0999100	667.866	667.869	TraesCS4B01G393100	667.726	667.729	Chaperone clpb, putative	PF02861: Clp amino terminal domain, pathogenicity island component; PF00004: ATPase family associated with various cellular activities (AAA); PF07724: AAA domain (Cdc48 subfamily); PF10431: C-terminal, D2-small domain, of ClpB protein
	TraesCS4B02G393200	4B	667.852	667.852	TraesCS4B03G0999900	667.991	667.992	TraesCS4B01G393200	667.851	667.853	Lipid transfer protein	null
	TraesCS4B02G393300	4B	667.855	667.856	TraesCS4B03G1000000	667.994	667.995	TraesCS4B01G393300	667.855	667.856	Lipid transfer protein	PF14368: Probable lipid transfer
	TraesCS4B02G393400	4B	667.859	667.859	TraesCS4B03G1000100	667.998	667.998	TraesCS4B01G393400	667.859	667.859	Lipid transfer protein	PF14368: Probable lipid transfer
	TraesCS4B02G393500	4B	667.875	667.88	TraesCS4B03G1000600	668.015	668.019	TraesCS4B01G393500	667.876	667.88	Beta-amylase	PF01373: Glycosyl hydrolase family 14
	TraesCS4B02G393600	4B	667.884	667.886	TraesCS4B03G1000800	668.023	668.025	TraesCS4B01G393600	667.884	667.886	Heavy metal transport/detoxification superfamily protein	PF00403: Heavy-metal-associated domain
	TraesCS4B02G393700	4B	667.9	667.904	TraesCS4B03G1001000	668.039	668.043	TraesCS4B01G393700	667.901	667.903	Cytochrome P450-like protein	PF00067: Cytochrome P450
	TraesCS4B02G393800	4B	667.973	667.976	TraesCS4B03G1001100	668.111	668.113	TraesCS4B01G393800	667.973	667.976	FBD-associated F-box protein	null
	TraesCS4B02G393900	4B	668.005	668.007	TraesCS4B03G1001300	668.143	668.145	TraesCS4B01G393900	668.005	668.007	BTB/POZ domain containing protein	PF00651: BTB/POZ domain
	TraesCS4B02G394000	4B	668.216	668.217	TraesCS4B03G1002300	668.359	668.36	TraesCS4B01G394000	668.217	668.217	pleckstrin homology (PH) domain-containing protein	null
	TraesCS4B02G394200	4B	668.304	668.306	TraesCS4B03G1003300	668.446	668.448	TraesCS4B01G394200	668.304	668.306	Axonemal dynein light intermediate polypeptide 1	null
	TraesCS4B02G394300	4B	668.364	668.365	TraesCS4B03G1003400	668.505	668.506	TraesCS4B01G394300	668.365	668.365	Nucleolar protein 9	null
	TraesCS4B02G394400	4B	668.445	668.447	TraesCS4B03G1003700	668.586	668.588	TraesCS4B01G394400	668.447	668.447	tRNA uridine 5-carboxymethylaminomethyl modification enzyme MnmG	null
Qphs.hbaas-5A.1	TraesCS5A02G206200	5A	416.169	416.173	TraesCS5A03G0535200	416.309	416.313	TraesCS5A01G206200	416.169	416.173	E3 ubiquitin-protein ligase SINA-like 10	null
	TraesCS5A02G206300	5A	416.214	416.226	TraesCS5A03G0535400	416.353	416.366	TraesCS5A01G206300	416.214	416.226	DNA mismatch repair protein MutS	PF01624: MutS domain I; PF05188: MutS domain II; PF05192: MutS domain III; PF05190: MutS family domain IV; PF00488: MutS domain V
	TraesCS5A02G206400	5A	417.039	417.043	TraesCS5A03G0535500	417.177	417.182	TraesCS5A01G206400	417.039	417.043	Agenet domain-containing protein / bromo-adjacent domain-containing protein, putative	PF05641: Agenet domain
	TraesCS5A02G206500	5A	417.045	417.045	TraesCS5A03G0535600	417.183	417.183	TraesCS5A01G206500	417.045	417.045	Heavy metal transport/detoxification superfamily protein	null
	TraesCS5A02G206600	5A	417.045	417.052	TraesCS5A03G0535700	417.184	417.19	TraesCS5A01G206600	417.046	417.052	Dihydrolipoamide acetyltransferase component of pyruvate dehydrogenase complex	PF00364: Biotin-requiring enzyme; PF02817: e3 binding domain; PF00198: 2-oxoacid dehydrogenases acyltransferase (catalytic domain)
	TraesCS5A02G206700	5A	417.252	417.257	TraesCS5A03G0535900	417.387	417.391	TraesCS5A01G206700	417.253	417.257	Receptor-like kinase	PF07714: Protein tyrosine kinase
	TraesCS5A02G206800	5A	417.313	417.314	TraesCS5A03G0536400	417.447	417.448	TraesCS5A01G206800	417.313	417.314	Small heat shock protein	PF00011: Hsp20/alpha crystallin family
	TraesCS5A02G206900	5A	417.331	417.332	TraesCS5A03G0536500	417.465	417.466	TraesCS5A01G206900	417.331	417.332	Heat shock protein	PF00011: Hsp20/alpha crystallin family
	TraesCS5A02G207000	5A	417.883	417.897	TraesCS5A03G0536600	418.057	418.071	TraesCS5A01G207000	417.883	417.896	Transcription initiation factor TFIID subunit 2	PF01433: Peptidase family M1		SNP
	TraesCS5A02G207100	5A	417.897	417.905	TraesCS5A03G0536700	418.071	418.079	TraesCS5A01G207100	417.897	417.904	Transmembrane Fragile-X-F-associated protein	PF10269: Transmembrane Fragile-X-F protein; PF13920: Zinc finger, C3HC4 type (RING finger)
	TraesCS5A02G207200	5A	417.906	417.907	TraesCS5A03G0536900	418.08	418.081	TraesCS5A01G207200	417.906	417.907	DNA topoisomerase	null
	TraesCS5A02G207300	5A	419.207	419.208	TraesCS5A03G0537300	419.377	419.378	TraesCS5A01G207300	419.207	419.208	Retarded palea 1 protein	PF03634: TCP family transcription factor
	TraesCS5A02G207400	5A	419.363	419.369	TraesCS5A03G0537500	419.532	419.538	TraesCS5A01G207400	419.364	419.369	Brevis radix-like protein	PF13713: Transcription factor BRX N-terminal domain; PF08381: Transcription factor regulating root and shoot growth via Pin3
	TraesCS5A02G207500	5A	419.682	419.689	TraesCS5A03G0537700	419.841	419.849	TraesCS5A01G207500	419.682	419.689	Phospholipid:diacylglycerol acyltransferase	PF02450: Lecithin:cholesterol acyltransferase
	TraesCS5A02G207600	5A	419.692	419.693	TraesCS5A03G0537800	419.852	419.853	TraesCS5A01G207600	419.693	419.693	Methylglyoxal synthase	PF14009: Domain of unknown function (DUF4228)
Qphs.hbaas-5A.2	TraesCS5A02G269500	5A	480.283	480.29	TraesCS5A03G0664800	480.749	480.756	TraesCS5A01G269500	480.284	480.289	Proton pump-interactor 1	null
	TraesCS5A02G269600	5A	480.292	480.293	TraesCS5A03G0664900	480.758	480.759	TraesCS5A01G269600	480.292	480.293	Cysteine/histidine-rich C1 domain protein	PF03107: C1 domain
	TraesCS5A02G269700	5A	480.305	480.305	TraesCS5A03G0665100	480.771	480.772	TraesCS5A01G269700	480.304	480.306	Ripening-related protein	null
	TraesCS5A02G269800	5A	480.335	480.338	TraesCS5A03G0665300	480.801	480.804	TraesCS5A01G269800	480.335	480.337	NAD(P)-binding Rossmann-fold superfamily protein	PF13460: NAD(P)H-binding
	TraesCS5A02G269900	5A	480.407	480.407	TraesCS5A03G0665900	480.871	480.872	TraesCS5A01G269900	480.407	480.407	50S ribosomal protein L10	PF14009: Domain of unknown function (DUF4228)
	TraesCS5A02G270000	5A	480.503	480.504	TraesCS5A03G0666100	480.968	480.969	TraesCS5A01G270000	480.503	480.504	HTH-type transcriptional regulator	PF14009: Domain of unknown function (DUF4228)
	TraesCS5A02G270100	5A	480.508	480.509	TraesCS5A03G0666200	480.972	480.973	TraesCS5A01G270100	480.508	480.509	TMV response-related protein	PF14009: Domain of unknown function (DUF4228)
	TraesCS5A02G270200	5A	480.512	480.515	TraesCS5A03G0666300	480.977	480.979	TraesCS5A01G270200	480.512	480.515	Cytochrome P450	PF00067: Cytochrome P450
	TraesCS5A02G270300	5A	480.529	480.533	TraesCS5A03G0666400	480.993	480.998	TraesCS5A01G270300	480.529	480.533	Serine/threonine-protein kinase	PF01453: D-mannose binding lectin; PF00954: S-locus glycoprotein domain; PF08276: PAN-like domain; PF00069: Protein kinase domain
	TraesCS5A02G270400	5A	480.63	480.63	TraesCS5A03G0666500	481.094	481.095	TraesCS5A01G270400	480.63	480.63	UvrB/UvrC domain protein (DUF3506)	null
	TraesCS5A02G270500	5A	480.731	480.732	TraesCS5A03G0666600	481.195	481.196	TraesCS5A01G270500	480.731	480.732	Mediator of RNA polymerase II transcription subunit 2	null
	TraesCS5A02G270600	5A	480.786	480.789	TraesCS5A03G0666700	481.25	481.252	TraesCS5A01G270600	480.786	480.788	transmembrane protein, putative (DUF594)	PF13968: Domain of unknown function (DUF4220); PF04578: Protein of unknown function, DUF594
	TraesCS5A02G270700	5A	480.817	480.82	TraesCS5A03G0667000	481.28	481.283	TraesCS5A01G270700	480.817	480.82	Cytochrome P450	PF00067: Cytochrome P450
	TraesCS5A02G270800	5A	481.199	481.205	TraesCS5A03G0667500	481.659	481.665	TraesCS5A01G270800	481.199	481.205	Tyrosine--tRNA ligase	PF00579: tRNA synthetases class I (W and Y)
	TraesCS5A02G270900	5A	481.665	481.67	TraesCS5A03G0667900	482.124	482.129	TraesCS5A01G270900	481.665	481.67	Serine/threonine-protein phosphatase	PF00149: Calcineurin-like phosphoesterase
	TraesCS5A02G271100	5A	481.888	481.893	TraesCS5A03G0668900	482.346	482.351	TraesCS5A01G271100	481.888	481.893	electron transporter, putative (Protein of unknown function, DUF547)	PF14389: Leucine-zipper of ternary complex factor MIP1; PF04784: Protein of unknown function, DUF547
	TraesCS5A02G271200	5A	481.893	481.895	TraesCS5A03G0669000	482.351	482.353	TraesCS5A01G271200	481.893	481.895	Dihydroflavonol-4-reductase	PF01370: NAD dependent epimerase/dehydratase family
	TraesCS5A02G271300	5A	481.895	481.896	TraesCS5A03G0669100	482.353	482.354	TraesCS5A01G271300	481.895	481.896	Uroporphyrinogen-III synthase	PF02602: Uroporphyrinogen-III synthase HemD
	TraesCS5A02G271400	5A	481.897	481.9	TraesCS5A03G0669300	482.354	482.358	TraesCS5A01G271400	481.897	481.9	Protein Iojap/ribosomal silencing factor RsfS	PF02410: Ribosomal silencing factor during starvation
	TraesCS5A02G271500	5A	481.9	481.904	TraesCS5A03G0669400	482.358	482.362	TraesCS5A01G271500	481.901	481.904	NAC domain protein	PF02365: No apical meristem (NAM) protein
	TraesCS5A02G271600	5A	481.907	481.908	TraesCS5A03G0669500	482.365	482.366	TraesCS5A01G271600	481.907	481.908	RING/U-box superfamily protein	PF13639: Ring finger domain
	TraesCS5A02G271700	5A	481.909	481.914	TraesCS5A03G0669600	482.367	482.372	TraesCS5A01G271700	481.909	481.914	Chaperone protein dnaJ, putative	PF00226: DnaJ domain; PF14308: X-domain of DnaJ-containing
	TraesCS5A02G271800	5A	481.915	481.916	TraesCS5A03G0669700	482.373	482.373	TraesCS5A01G271800	481.915	481.916	Cleavage and polyadenylation specificity factor (CPSF) A subunit protein	null
	TraesCS5A02G271900	5A	481.919	481.92	TraesCS5A03G0669800	482.377	482.377	TraesCS5A01G271900	481.919	481.92	F-box protein	null
	TraesCS5A02G272000	5A	481.927	481.928	TraesCS5A03G0670000	482.384	482.386	TraesCS5A01G272000	481.927	481.928	F-box protein	PF08387: FBD
	TraesCS5A02G272100	5A	481.93	481.934	TraesCS5A03G0670100	482.387	482.391	TraesCS5A01G272100	481.93	481.934	F-box protein	PF00646: F-box domain
	TraesCS5A02G272200	5A	481.936	481.939	TraesCS5A03G0670200	482.394	482.397	TraesCS5A01G272200	481.936	481.939	NBS-LRR disease resistance protein, putative	PF00931: NB-ARC domain
	TraesCS5A02G272300	5A	482.024	482.024	TraesCS5A03G0670700	482.482	482.482	TraesCS5A01G272300	482.024	482.024	Cytochrome c biogenesis protein CcsA	PF01578: Cytochrome C assembly protein
	TraesCS5A02G272400	5A	482.118	482.12	TraesCS5A03G0671000	482.575	482.577	TraesCS5A01G272400	482.118	482.12	Chitinase-like protein	PF00182: Chitinase class I
	TraesCS5A02G272500	5A	482.121	482.128	TraesCS5A03G0671200	482.578	482.585	TraesCS5A01G272500	482.121	482.125	Methyl-CpG-binding domain protein	PF07496: CW-type Zinc Finger; PF01429: Methyl-CpG binding domain		SNP
	TraesCS5A02G272600	5A	482.316	482.317	TraesCS5A03G0671300	482.772	482.774	TraesCS5A01G272600	482.316	482.317	WD-repeat cell cycle regulatory protein	PF12894: Anaphase-promoting complex subunit 4 WD40 domain; PF00400: WD domain, G-beta repeat
	TraesCS5A02G272700	5A	482.355	482.357	TraesCS5A03G0671700	482.826	482.827	TraesCS5A01G272700	482.355	482.357	NBS-LRR disease resistance protein-like protein	PF00931: NB-ARC domain
	TraesCS5A02G272800	5A	482.357	482.358	TraesCS5A03G0671800	482.827	482.829	TraesCS5A01G272800	482.357	482.358	Disease resistance protein	null
	TraesCS5A02G272900	5A	482.359	482.36	TraesCS5A03G0671900	482.83	482.831	TraesCS5A01G272900	482.359	482.36	Prefoldin chaperone subunit family protein	null
	TraesCS5A02G273000	5A	482.369	482.37	TraesCS5A03G0672000	482.839	482.84	TraesCS5A01G273000	482.369	482.37	NBS-LRR disease resistance protein	PF00931: NB-ARC domain
	TraesCS5A02G273100	5A	482.376	482.376	TraesCS5A03G0672400	482.846	482.847	TraesCS5A01G273100	482.375	482.377	Prefoldin chaperone subunit family protein	null
	TraesCS5A02G273200	5A	482.484	482.486	TraesCS5A03G0672700	482.953	482.955	TraesCS5A01G273200	482.484	482.486	N-acetyl-gamma-glutamyl-phosphate reductase	null
	TraesCS5A02G273300	5A	482.533	482.534	TraesCS5A03G0672900	482.999	483	TraesCS5A01G273300	482.533	482.534	plant/protein (Protein of unknown function, DUF599)	PF04654: Protein of unknown function, DUF599
	TraesCS5A02G273400	5A	482.622	482.623	TraesCS5A03G0673000	483.088	483.088	TraesCS5A01G273400	482.622	482.623	plant/protein (Protein of unknown function, DUF599)	PF04654: Protein of unknown function, DUF599
	TraesCS5A02G273500	5A	482.718	482.72	TraesCS5A03G0673200	483.183	483.185	TraesCS5A01G273500	482.718	482.72	Protein FATTY ACID EXPORT 3, chloroplastic	null
	TraesCS5A02G273700	5A	482.754	482.754	TraesCS5A03G0673500	483.219	483.219	TraesCS5A01G273700	482.754	482.754	Ubiquitin-like-specific protease 1A	PF02902: Ulp1 protease family, C-terminal catalytic domain
	TraesCS5A02G273800	5A	482.786	482.789	TraesCS5A03G0673900	483.251	483.254	TraesCS5A01G273800	482.786	482.789	Protein FATTY ACID EXPORT 3, chloroplastic	null
	TraesCS5A02G273900	5A	482.811	482.813	TraesCS5A03G0674100	483.276	483.278	TraesCS5A01G273900LC	342.243	342.243	3'-N-debenzoyl-2'-deoxytaxol N-benzoyltransferase	PF02458: Transferase family
	TraesCS5A02G274000	5A	482.823	482.828	TraesCS5A03G0674200	483.287	483.292	TraesCS5A01G274000	482.823	482.828	Protein FATTY ACID EXPORT 1, chloroplastic	null
	TraesCS5A02G274100	5A	482.902	482.905	TraesCS5A03G0674300	483.367	483.369	TraesCS5A01G274100	482.902	482.905	Receptor-like protein kinase	PF13947: Wall-associated receptor kinase galacturonan-binding; PF07645: Calcium-binding EGF domain; PF00069: Protein kinase domain
	TraesCS5A02G274200	5A	482.908	482.922	TraesCS5A03G0674400	483.373	483.386	TraesCS5A01G274200	482.908	482.921	Amorpha-4,11-diene synthase	null
	TraesCS5A02G274300	5A	483.701	483.702	TraesCS5A03G0674700	484.161	484.162	TraesCS5A01G274300	483.701	483.702	50S ribosomal protein L2	PF03947: Ribosomal Proteins L2, C-terminal domain
	TraesCS5A02G274400	5A	483.705	483.722	TraesCS5A03G0674800	484.165	484.182	TraesCS5A01G274400	483.706	483.722	p-loop containing nucleoside triphosphate hydrolases superfamily protein, putative	PF13086: AAA domain; PF13087: AAA domain
Qphs.hbaas-5A.3	TraesCS5A02G497900	5A	665.444	665.445	TraesCS5A03G1166700	667.017	667.019	TraesCS5A01G497900	665.444	665.445	AP2/B3 transcription factor family protein	PF00847: AP2 domain; PF02362: B3 DNA binding domain		AP2 domain, B3 domain
	TraesCS5A02G498000	5A	665.466	665.471	TraesCS5A03G1166800	667.04	667.044	TraesCS5A01G498000	665.466	665.47	Catalase	PF00199: Catalase; PF06628: Catalase-related immune-responsive
	TraesCS5A02G498100	5A	665.471	665.479	TraesCS5A03G1166900	667.044	667.052	TraesCS5A01G498100	665.471	665.479	Ubiquitin family protein, expressed	PF00240: Ubiquitin family; PF00627: UBA/TS-N domain
	TraesCS5A02G498200	5A	665.592	665.597	TraesCS5A03G1167000	667.165	667.17	TraesCS5A01G498200	665.592	665.597	Multifunctional CCA protein	PF01743: Poly A polymerase head domain; PF12627: Probable RNA and SrmB- binding site of polymerase A
	TraesCS5A02G498300	5A	665.603	665.606	TraesCS5A03G1167200	667.176	667.179	TraesCS5A01G498300	665.603	665.606	Calcium-dependent protein kinase	PF00036: EF hand
	TraesCS5A02G498400	5A	665.607	665.61	TraesCS5A03G1167300	667.18	667.183	TraesCS5A01G498400	665.607	665.61	Solute carrier family 40 member 1	PF06963: Ferroportin1 (FPN1)
	TraesCS5A02G498500	5A	665.612	665.615	TraesCS5A03G1167400	667.185	667.188	TraesCS5A01G498500	665.612	665.614	Thiol-disulfide oxidoreductase LTO1	PF07884: Vitamin K epoxide reductase family
	TraesCS5A02G498600	5A	665.762	665.763	TraesCS5A03G1168200	667.333	667.333	TraesCS5A01G498600	665.762	665.763	ATP-binding cassette sub-family A member 7	null
	TraesCS5A02G498700	5A	665.766	665.768	TraesCS5A03G1168400	667.337	667.338	TraesCS5A01G498700	665.766	665.768	Ankyrin repeat domain protein, putative	PF12796: Ankyrin repeats (3 copies); PF00385: Chromo (CHRromatin Organisation MOdifier) domain		Chromatin-remodeling factor
	TraesCS5A02G498800	5A	665.772	665.776	TraesCS5A03G1168500	667.343	667.347	TraesCS5A01G498800	665.772	665.776	4-coumarate--CoA ligase-like 4	PF00501: AMP-binding enzyme; PF13193: AMP-binding enzyme C-terminal domain
	TraesCS5A02G498900	5A	665.816	665.818	TraesCS5A03G1169200	667.387	667.389	TraesCS5A01G498900	665.816	665.818	Expansin-like protein	PF03330: Lytic transglycolase; PF01357: Pollen allergen
	TraesCS5A02G499000	5A	665.822	665.824	TraesCS5A03G1169400	667.393	667.395	TraesCS5A01G499000	665.822	665.824	Metal tolerance protein	PF01545: Cation efflux family
	TraesCS5A02G499100	5A	665.892	665.893	TraesCS5A03G1169600	667.462	667.463	TraesCS5A01G499100	665.892	665.893	Expansin-like protein	PF03330: Lytic transglycolase; PF01357: Pollen allergen
	TraesCS5A02G499200	5A	665.983	665.984	TraesCS5A03G1169700	667.552	667.553	-	-	-	Expansin-like protein	PF03330: Lytic transglycolase; PF01357: Pollen allergen
	TraesCS5A02G499300	5A	666.039	666.041	TraesCS5A03G1169800	667.608	667.609	TraesCS5A01G499300	666.039	666.04	Expansin-like protein	PF03330: Lytic transglycolase; PF01357: Pollen allergen
	TraesCS5A02G499400	5A	666.11	666.11	TraesCS5A03G1170300	667.678	667.679	TraesCS5A01G499400	666.11	666.11	B3 domain-containing protein REM17	null		B3 domain
	TraesCS5A02G499500	5A	666.116	666.117	TraesCS5A03G1170600	667.684	667.685	TraesCS5A01G499500	666.116	666.117	Late embryogenesis abundant protein	PF06830: Root cap
	TraesCS5A02G499600	5A	666.199	666.199	TraesCS5A03G1170700	667.766	667.766	TraesCS5A01G499600	666.199	666.199	DNA-directed RNA polymerase II protein	null
	TraesCS5A02G499700	5A	666.204	666.205	TraesCS5A03G1170800	667.771	667.772	TraesCS5A01G499700	666.204	666.205	DUF241 domain protein (DUF241)	PF03087: Arabidopsis protein of unknown function
	TraesCS5A02G499800	5A	666.226	666.227	TraesCS5A03G1171100	667.793	667.794	TraesCS5A01G499800	666.226	666.227	Calcium-dependent lipid-binding (CaLB domain) family protein	PF00168: C2 domain
	TraesCS5A02G499900	5A	666.229	666.235	TraesCS5A03G1171300	667.796	667.802	TraesCS5A01G499900	666.229	666.235	Respiratory burst oxidase homolog	PF08414: Respiratory burst NADPH oxidase; PF01794: Ferric reductase like transmembrane component; PF08022: FAD-binding domain; PF08030: Ferric reductase NAD binding domain
	TraesCS5A02G500000	5A	666.301	666.307	TraesCS5A03G1171800	667.868	667.874	TraesCS5A01G500000	666.302	666.307	Protein kinase family protein, putative, expressed	PF07714: Protein tyrosine kinase
	TraesCS5A02G500100	5A	666.307	666.31	TraesCS5A03G1172100	667.874	667.877	TraesCS5A01G500100	666.308	666.31	Kinase, putative	PF00182: Chitinase class I; PF00069: Protein kinase domain
	TraesCS5A02G500200	5A	666.314	666.316	TraesCS5A03G1172400	667.881	667.882	TraesCS5A01G500200	666.315	666.316	Chitinase family protein	PF00182: Chitinase class I
	TraesCS5A02G500300	5A	666.347	666.353	TraesCS5A03G1172700	667.914	667.919	TraesCS5A01G500300	666.347	666.353	Protein ZINC INDUCED FACILITATOR-LIKE 1	PF07690: Major Facilitator Superfamily
	TraesCS5A02G500400	5A	666.524	666.526	TraesCS5A03G1172800	668.09	668.092	TraesCS5A01G500400	666.524	666.526	NAC domain-containing protein	PF02365: No apical meristem (NAM) protein
	TraesCS5A02G500500	5A	666.587	666.589	TraesCS5A03G1172900	668.153	668.155	TraesCS5A01G500500	666.588	666.589	NAC domain-containing protein	PF02365: No apical meristem (NAM) protein
	TraesCS5A02G500600	5A	666.656	666.657	TraesCS5A03G1173100	668.221	668.222	TraesCS5A01G500600	666.656	666.657	NAC domain-containing protein	PF02365: No apical meristem (NAM) protein
	TraesCS5A02G500700	5A	666.682	666.684	TraesCS5A03G1173400	668.247	668.249	TraesCS5A01G500700	666.683	666.684	NAC domain-containing protein	PF02365: No apical meristem (NAM) protein
	TraesCS5A02G500800	5A	666.701	666.701	TraesCS5A03G1173500	668.265	668.266	TraesCS5A01G500800	666.701	666.701	Transcription activator-like protein	null
	TraesCS5A02G500900	5A	666.704	666.707	TraesCS5A03G1173600	668.268	668.272	TraesCS5A01G500900	666.704	666.707	Pre-mRNA splicing factor, putative	PF06424: PRP1 splicing factor, N-terminal
	TraesCS5A02G501000	5A	666.734	666.739	TraesCS5A03G1174100	668.298	668.303	TraesCS5A01G501000	666.734	666.739	inactive purple acid phosphatase-like protein	null
	TraesCS5A02G501100	5A	666.741	666.744	TraesCS5A03G1174200	668.305	668.308	TraesCS5A01G501100	666.741	666.743	LysM domain GPI-anchored protein 1, putative	PF01476: LysM domain
	TraesCS5A02G501200	5A	666.75	666.752	TraesCS5A03G1174300	668.314	668.316	TraesCS5A01G501200	666.75	666.752	CoA ligase	PF00501: AMP-binding enzyme; PF13193: AMP-binding enzyme C-terminal domain
	TraesCS5A02G501300	5A	666.824	666.826	TraesCS5A03G1174700	668.387	668.39	TraesCS5A01G501300	666.824	666.826	CoA ligase	PF00501: AMP-binding enzyme; PF13193: AMP-binding enzyme C-terminal domain
	TraesCS5A02G501400	5A	666.843	666.844	TraesCS5A03G1174800	668.406	668.408	TraesCS5A01G501400	666.843	666.844	CoA ligase	PF00501: AMP-binding enzyme; PF13193: AMP-binding enzyme C-terminal domain
	TraesCS5A02G501500	5A	666.866	666.873	TraesCS5A03G1174900	668.43	668.437	TraesCS5A01G501500	666.867	666.873	Boron transporter	PF00955: HCO3- transporter family
	TraesCS5A02G501600	5A	667.008	667.009	TraesCS5A03G1175400	668.57	668.572	TraesCS5A01G501600	667.008	667.009	Zinc finger CCCH domain-containing protein 4	PF07762: Protein of unknown function (DUF1618)
	TraesCS5A02G501700	5A	667.067	667.069	TraesCS5A03G1175800	668.629	668.632	TraesCS5A01G501700	667.067	667.069	Acetyl-coenzyme A synthetase	PF00501: AMP-binding enzyme; PF13193: AMP-binding enzyme C-terminal domain
	TraesCS5A02G501800	5A	667.071	667.077	TraesCS5A03G1175900	668.634	668.64	TraesCS5A01G501800	667.072	667.077	Serine acetyltransferase	PF06426: Serine acetyltransferase, N-terminal; PF00132: Bacterial transferase hexapeptide (six repeats)
	TraesCS5A02G501900	5A	667.097	667.103	TraesCS5A03G1176000	668.659	668.665	TraesCS5A01G501900	667.097	667.103	ATP phosphoribosyltransferase	PF01634: ATP phosphoribosyltransferase; PF08029: HisG, C-terminal domain
	TraesCS5A02G502000	5A	667.105	667.107	TraesCS5A03G1176100	668.667	668.669	TraesCS5A01G502000	667.105	667.107	Cytochrome P450	PF00067: Cytochrome P450
	TraesCS5A02G502100	5A	667.124	667.125	TraesCS5A03G1176400	668.686	668.687	TraesCS5A01G502100	667.124	667.125	IQ domain-containing protein	PF00612: IQ calmodulin-binding motif
	TraesCS5A02G502200	5A	667.126	667.129	TraesCS5A03G1176500	668.688	668.691	TraesCS5A01G502200	667.126	667.128	Benzyl alcohol O-benzoyltransferase	PF02458: Transferase family
	TraesCS5A02G502300	5A	667.201	667.202	TraesCS5A03G1176700	668.761	668.763	TraesCS5A01G502300	667.201	667.202	Glutathione S-transferase	PF02798: Glutathione S-transferase, N-terminal domain; PF00043: Glutathione S-transferase, C-terminal domain
	TraesCS5A02G502400	5A	667.302	667.304	TraesCS5A03G1177000	668.862	668.863	TraesCS5A01G502400	667.302	667.303	Glutathione S-transferase	PF02798: Glutathione S-transferase, N-terminal domain; PF00043: Glutathione S-transferase, C-terminal domain
	TraesCS5A02G502500	5A	667.304	667.306	TraesCS5A03G1177200	668.864	668.866	TraesCS5A01G502500	667.305	667.306	Glutathione S-transferase	PF02798: Glutathione S-transferase, N-terminal domain; PF00043: Glutathione S-transferase, C-terminal domain
	TraesCS5A02G502600	5A	667.323	667.325	TraesCS5A03G1177300	668.883	668.885	TraesCS5A01G502600	667.324	667.325	Alpha/beta-Hydrolases superfamily protein, putative	PF07859: alpha/beta hydrolase fold
	TraesCS5A02G502700	5A	667.327	667.329	TraesCS5A03G1177400	668.886	668.889	TraesCS5A01G502700	667.327	667.329	F-box/LRR-repeat protein	PF00646: F-box domain; PF13516: Leucine Rich repeat
	TraesCS5A02G502800	5A	667.709	667.726	TraesCS5A03G1177500	669.268	669.284	TraesCS5A01G502800	667.71	667.726	ABC transporter family protein	PF14510: ABC-transporter extracellular N-terminal; PF00005: ABC transporter; PF01061: ABC-2 type transporter; PF08370: Plant PDR ABC transporter associated
	TraesCS5A02G502900	5A	667.731	667.732	TraesCS5A03G1177700	669.289	669.29	TraesCS5A01G502900	667.731	667.732	Cytochrome b	PF00033: Cytochrome b/b6/petB
	TraesCS5A02G503000	5A	667.848	667.849	TraesCS5A03G1178800	669.406	669.407	TraesCS5A01G503000	667.848	667.849	Ribosomal protein S4	PF01479: S4 domain
	TraesCS5A02G503100	5A	667.942	667.943	TraesCS5A03G1178900	669.5	669.5	TraesCS5A01G503100	667.942	667.942	transmembrane protein, putative (DUF 3339)	PF11820: Protein of unknown function (DUF3339)
	TraesCS5A02G503200	5A	668.156	668.163	TraesCS5A03G1179000	669.71	669.717	TraesCS5A01G503200	668.156	668.163	Ankyrin repeat domain-containing protein	PF13637: Ankyrin repeats (many copies)
	TraesCS5A02G503300	5A	668.225	668.227	TraesCS5A03G1179100	669.779	669.781	TraesCS5A01G503300	668.225	668.227	Basic helix-loop-helix transcription factor	PF00010: Helix-loop-helix DNA-binding domain
	TraesCS5A02G503400	5A	668.27	668.272	TraesCS5A03G1179400	669.824	669.826	TraesCS5A01G503400	668.27	668.272	Basic helix-loop-helix transcription factor	PF00010: Helix-loop-helix DNA-binding domain
	TraesCS5A02G503500	5A	668.579	668.581	TraesCS5A03G1179600	670.133	670.134	TraesCS5A01G503500	668.579	668.581	Basic helix-loop-helix transcription factor	PF00010: Helix-loop-helix DNA-binding domain
Qphs.hbaas-5B.1	TraesCS5B02G030100	5B	33.2588	33.2716	TraesCS5B03G0074100	33.9423	33.955	TraesCS5B01G030100	33.2596	33.2715	Serine protease HtrA-like	PF13365: Trypsin-like peptidase domain
	TraesCS5B02G030200	5B	33.5327	33.5359	TraesCS5B03G0074300	34.2145	34.2176	TraesCS5B01G030200	33.5348	33.5357	Serine protease SplC	null
	TraesCS5B02G030300	5B	33.5559	33.5575	TraesCS5B03G0074400	34.2371	34.2388	TraesCS5B01G030300	33.556	33.5575	Heavy metal transport/detoxification superfamily protein, putative	PF00403: Heavy-metal-associated domain
	TraesCS5B02G030400	5B	33.6255	33.629	TraesCS5B03G0074700	34.3064	34.3098	TraesCS5B01G030400	33.6256	33.6288	1-deoxy-D-xylulose 5-phosphate synthase 1	PF02779: Transketolase, pyrimidine binding domain; PF02780: Transketolase, C-terminal domain
	TraesCS5B02G030500	5B	33.7563	33.7571	TraesCS5B03G0074800	34.436	34.4368	TraesCS5B01G030500	33.7563	33.7571	Zinc finger protein, putative	null
	TraesCS5B02G030600	5B	33.9994	34.0007	TraesCS5B03G0075000	34.677	34.6784	TraesCS5B01G030600	33.9994	34.0006	cotton fiber protein	PF05553: Cotton fibre expressed protein
	TraesCS5B02G030700	5B	34.0059	34.0098	TraesCS5B03G0075200	34.6836	34.6875	TraesCS5B01G030700	34.006	34.0097	Serine protease	PF13365: Trypsin-like peptidase domain
	TraesCS5B02G030800	5B	34.0386	34.0424	TraesCS5B03G0075300	34.7163	34.72	TraesCS5B01G030800	34.0386	34.0417	Dihydrolipoamide acetyltransferase component of pyruvate dehydrogenase complex	PF12274: Protein of unknown function (DUF3615)
	TraesCS5B02G030900	5B	34.0671	34.0676	TraesCS5B03G0075900	34.7448	34.7452	TraesCS5B01G030900LC	21.5943	21.5951	NADH-ubiquinone oxidoreductase chain 1	PF00146: NADH dehydrogenase
	TraesCS5B02G031000	5B	34.1424	34.1428	TraesCS5B03G0076400	34.8198	34.8202	TraesCS5B01G031000	34.1424	34.1428	Orf101b	null
	TraesCS5B02G031100	5B	34.147	34.1472	TraesCS5B03G0076800	34.8244	34.8246	TraesCS5B01G031100	34.147	34.1472	NADH-quinone oxidoreductase subunit A	null
	TraesCS5B02G031200	5B	34.2496	34.254	TraesCS5B03G0077100	34.9267	34.9311	TraesCS5B01G031200	34.2497	34.2527	Dihydrolipoamide acetyltransferase component of pyruvate dehydrogenase complex	PF12274: Protein of unknown function (DUF3615)
	TraesCS5B02G031400	5B	34.4914	34.4917	TraesCS5B03G0077800	35.1656	35.1659	TraesCS5B01G031400	34.4914	34.4917	B3 domain-containing protein family	PF02362: B3 DNA binding domain		B3 domain
	TraesCS5B02G031600	5B	34.7174	34.7225	TraesCS5B03G0078200	35.3914	35.3966	TraesCS5B01G031600	34.719	34.7222	Disease resistance protein RPM1	PF00931: NB-ARC domain
	TraesCS5B02G031700	5B	34.7652	34.7684	TraesCS5B03G0078500	35.4387	35.4419	TraesCS5B01G031700	34.7651	34.7685	Enolase	PF12274: Protein of unknown function (DUF3615)
	TraesCS5B02G031800	5B	35.1527	35.1587	TraesCS5B03G0079200	35.8232	35.8292	TraesCS5B01G031800	35.1529	35.1583	Cation/H(+) antiporter	PF00999: Sodium/hydrogen exchanger family
	TraesCS5B02G031900	5B	35.1802	35.1824	TraesCS5B03G0079700	35.8507	35.8529	TraesCS5B01G031900	35.1802	35.1821	Pentatricopeptide repeat-containing protein	PF01535: PPR repeat; PF13041: PPR repeat family
	TraesCS5B02G032000	5B	35.1884	35.1893	TraesCS5B03G0080000	35.8589	35.8598	TraesCS5B01G032000	35.1884	35.1893	TCP transcription factor	PF03634: TCP family transcription factor
	TraesCS5B02G032100	5B	35.4391	35.4393	TraesCS5B03G0081100	36.2657	36.266	TraesCS5B01G032100	35.4391	35.4393	Pyridoxine/pyridoxamine 5'-phosphate oxidase	null
	TraesCS5B02G032200	5B	35.5289	35.5313	TraesCS5B03G0081500	36.3556	36.3579	TraesCS5B01G032200	35.5293	35.531	50S ribosomal protein L14	PF00238: Ribosomal protein L14p/L23e
	TraesCS5B02G032300	5B	35.5326	35.5332	TraesCS5B03G0081600	36.3593	36.3598	TraesCS5B01G032300	35.5326	35.5332	2,3-diketo-5-methylthiopentyl-1-phosphate enolase	null
	TraesCS5B02G032400	5B	35.5457	35.5489	TraesCS5B03G0081800	36.3724	36.3756	TraesCS5B01G032400	35.5457	35.5489	Receptor-kinase, putative	PF08263: Leucine rich repeat N-terminal domain; PF00560: Leucine Rich Repeat; PF00069: Protein kinase domain
	TraesCS5B02G032500	5B	35.5748	35.5763	TraesCS5B03G0082100	36.4015	36.4029	TraesCS5B01G032500	35.5748	35.5763	Disease resistance protein (TIR-NBS-LRR class) family	PF00931: NB-ARC domain
	TraesCS5B02G032600	5B	35.5763	35.5793	TraesCS5B03G0082200	36.4029	36.4059	TraesCS5B01G032600	35.5763	35.5793	disease resistance family protein / LRR family protein	PF00931: NB-ARC domain
	TraesCS5B02G032700	5B	35.9757	35.9806	TraesCS5B03G0083000	36.8024	36.8073	TraesCS5B01G032700	35.9759	35.9803	Kinesin-like protein	PF00225: Kinesin motor domain
	TraesCS5B02G032800	5B	36.0728	36.075	TraesCS5B03G0083100	36.8994	36.9016	TraesCS5B01G032800	36.0728	36.075	Pentatricopeptide repeat-containing protein	PF01535: PPR repeat; PF13041: PPR repeat family; PF14432: DYW family of nucleic acid deaminases
	TraesCS5B02G032900	5B	36.2175	36.2217	TraesCS5B03G0083400	37.0439	37.0481	TraesCS5B01G032900	36.2179	36.2217	tRNA modification GTPase MnmE	PF10396: GTP-binding protein TrmE N-terminus; PF12631: MnmE helical domain; PF01926: 50S ribosome-binding GTPase
	TraesCS5B02G033000	5B	36.2367	36.2412	TraesCS5B03G0083500	37.0631	37.0675	TraesCS5B01G033000	36.2367	36.2412	Lipoxygenase	PF00305: Lipoxygenase
	TraesCS5B02G033100	5B	36.3981	36.3991	TraesCS5B03G0083800	37.2246	37.2256	TraesCS5B01G033100	36.3983	36.3989	transthyretin-like protein	null
	TraesCS5B02G033200	5B	36.4516	36.4522	TraesCS5B03G0084000	37.2781	37.2787	TraesCS5B01G033200	36.4516	36.4525	Divalent ion symporter	null
	TraesCS5B02G033300	5B	36.6023	36.6025	TraesCS5B03G0084500	37.438	37.4383	TraesCS5B01G033300	36.6023	36.6025	Cold-regulated protein	null
	TraesCS5B02G033400	5B	36.694	36.6964	TraesCS5B03G0084700	37.5805	37.5828	TraesCS5B01G033400	36.694	36.6963	Ureide permease-like protein	PF07168: Ureide permease
	TraesCS5B02G033500	5B	36.7205	36.7228	TraesCS5B03G0084800	37.6069	37.6092	TraesCS5B01G033500	36.7205	36.7228	Pentatricopeptide repeat-containing protein	PF13812: Pentatricopeptide repeat domain; PF13041: PPR repeat family; PF12854: PPR repeat; PF01535: PPR repeat
	TraesCS5B02G033600	5B	36.723	36.7251	TraesCS5B03G0084900	37.6094	37.6116	TraesCS5B01G033600	36.723	36.7251	Protein DETOXIFICATION	PF01554: MatE
	TraesCS5B02G033700	5B	36.7335	36.736	TraesCS5B03G0085100	37.62	37.6224	TraesCS5B01G033700	36.7339	36.7359	WD40 repeat-like protein	PF00400: WD domain, G-beta repeat
	TraesCS5B02G033807	5B	36.7659	36.7664	TraesCS5B03G0085400	37.6523	37.6528	TraesCS5B01G051400LC	36.7659	36.7664	null	null
	TraesCS5B02G033800	5B	36.7666	36.7677	TraesCS5B03G0085500	37.653	37.6541	TraesCS5B01G033800	36.7666	36.7677	Pentatricopeptide repeat-containing protein	PF13812: Pentatricopeptide repeat domain; PF13041: PPR repeat family; PF12854: PPR repeat
	TraesCS5B02G033900	5B	36.7748	36.7765	TraesCS5B03G0085600	37.6613	37.663	TraesCS5B01G033900LC	24.1547	24.155	Ureide permease-like protein	PF07168: Ureide permease
	TraesCS5B02G034100	5B	36.8913	36.8921	TraesCS5B03G0086300	37.915	37.9158	TraesCS5B01G034100	36.8913	36.8917	glutamate receptor 3.5	null
	TraesCS5B02G034200	5B	37.0551	37.0613	TraesCS5B03G0086700	38.0776	38.0838	TraesCS5B01G034200	37.0557	37.0598	Importin subunit beta-1	PF03810: Importin-beta N-terminal domain
	TraesCS5B02G034400	5B	37.3712	37.376	TraesCS5B03G0087100	38.3912	38.3961	TraesCS5B01G034400	37.3713	37.375	Serine protease HtrA-like	PF13365: Trypsin-like peptidase domain
	TraesCS5B02G034500	5B	37.4103	37.4119	TraesCS5B03G0087600	38.4304	38.432	TraesCS5B01G034500	37.4103	37.4117	Disease resistance protein (NBS-LRR class) family	PF00931: NB-ARC domain
	TraesCS5B02G034600	5B	37.4819	37.4832	TraesCS5B03G0087800	38.502	38.5034	TraesCS5B01G034600	37.4817	37.4839	disease resistance protein (TIR-NBS-LRR class)	PF00931: NB-ARC domain
Qphs.hbaas-5B.2	TraesCS5B02G225200	5B	400.666	400.671	TraesCS5B03G0593100	403.649	403.655	TraesCS5B01G225200	400.667	400.671	ATP-dependent 6-phosphofructokinase	PF00365: Phosphofructokinase
	TraesCS5B02G225300	5B	400.773	400.779	TraesCS5B03G0593400	403.752	403.757	TraesCS5B01G225300	400.773	400.778	Sugar transporter, putative	PF00083: Sugar (and other) transporter
	TraesCS5B02G225400	5B	400.997	401	TraesCS5B03G0594400	403.975	403.978	TraesCS5B01G225400	400.998	401	Sugar transporter, putative	PF00083: Sugar (and other) transporter
	TraesCS5B02G225500	5B	401.008	401.012	TraesCS5B03G0594500	403.986	403.99	TraesCS5B01G225500	401.009	401.012	S-adenosyl-L-methionine-dependent methyltransferases superfamily protein	PF03141: Putative S-adenosyl-L-methionine-dependent methyltransferase
	TraesCS5B02G225600	5B	401.073	401.074	TraesCS5B03G0594600	404.051	404.052	TraesCS5B01G225600	401.073	401.074	Gibberellin-regulated family protein	PF02704: Gibberellin regulated protein		Phytohormone
	TraesCS5B02G225700	5B	401.661	401.671	TraesCS5B03G0594900	404.635	404.645	TraesCS5B01G225700	401.667	401.668	Zinc-finger homeodomain 1	PF04770: ZF-HD protein dimerisation region
	TraesCS5B02G226000	5B	402.734	402.734	TraesCS5B03G0596000	405.704	405.704	TraesCS5B01G226000	402.734	402.734	Zinc finger family protein	PF04770: ZF-HD protein dimerisation region
	TraesCS5B02G226100	5B	402.75	402.752	TraesCS5B03G0596100	405.72	405.721	TraesCS5B01G226100	402.75	402.752	Myb factor	PF00249: Myb-like DNA-binding domain		MYB
	TraesCS5B02G226200	5B	402.843	402.846	TraesCS5B03G0596300	405.812	405.815	TraesCS5B01G226200	402.845	402.846	Glycerate dehydrogenase	PF02826: D-isomer specific 2-hydroxyacid dehydrogenase, NAD binding domain
	TraesCS5B02G226300	5B	403.182	403.19	TraesCS5B03G0596400	406.151	406.158	TraesCS5B01G226300	403.183	403.19	Alpha/beta-hydrolase superfamily protein	PF12697: Alpha/beta hydrolase family		SNP
	TraesCS5B02G226400	5B	403.533	403.535	TraesCS5B03G0596600	406.5	406.502	TraesCS5B01G226400	403.533	403.535	Cyclic nucleotide-gated channel	PF00520: Ion transport protein
	TraesCS5B02G226500	5B	403.542	403.548	TraesCS5B03G0596800	406.509	406.515	TraesCS5B01G226500	403.543	403.548	DUF1666 family protein	PF07891: Protein of unknown function (DUF1666)
	TraesCS5B02G226600	5B	403.696	403.698	TraesCS5B03G0596900	406.662	406.664	TraesCS5B01G226600	403.696	403.698	60S ribosomal protein L34	PF01199: Ribosomal protein L34e
	TraesCS5B02G226700	5B	403.703	403.705	TraesCS5B03G0597100	406.669	406.671	TraesCS5B01G226700	403.703	403.705	Pentatricopeptide repeat protein	PF13041: PPR repeat family; PF01535: PPR repeat
	TraesCS5B02G226800	5B	403.706	403.708	TraesCS5B03G0597300	406.672	406.674	TraesCS5B01G226800	403.706	403.708	NAC domain protein,	PF02365: No apical meristem (NAM) protein
	TraesCS5B02G226900	5B	403.711	403.716	TraesCS5B03G0597400	406.677	406.682	TraesCS5B01G226900	403.711	403.715	CAAX amino terminal protease family protein	PF02517: CAAX protease self-immunity
	TraesCS5B02G227000	5B	403.716	403.719	TraesCS5B03G0597600	406.682	406.685	TraesCS5B01G227000	403.716	403.719	Activating signal cointegrator 1	PF06221: Putative zinc finger motif, C2HC5-type
	TraesCS5B02G227100	5B	403.746	403.748	TraesCS5B03G0597700	406.711	406.713	TraesCS5B01G227100	403.746	403.748	Formate--tetrahydrofolate ligase 1	null
	TraesCS5B02G227200	5B	403.78	403.785	TraesCS5B03G0598000	406.745	406.75	TraesCS5B01G227200	403.78	403.785	RING/FYVE/PHD zinc finger superfamily protein	PF12906: RING-variant domain; PF12428: Protein of unknown function (DUF3675)
	TraesCS5B02G227300	5B	403.842	403.843	TraesCS5B03G0598200	406.807	406.808	TraesCS5B01G227300	403.842	403.843	Pentatricopeptide repeat-containing protein	PF01535: PPR repeat; PF13041: PPR repeat family
	TraesCS5B02G227400	5B	403.855	403.857	TraesCS5B03G0598300	406.82	406.822	TraesCS5B01G227400	403.855	403.857	ERD (early-responsive to dehydration stress) family protein	null
	TraesCS5B02G227500	5B	404.073	404.074	TraesCS5B03G0598600	407.037	407.038	TraesCS5B01G227500	404.073	404.074	Coiled-coil domain-containing protein 33	null
	TraesCS5B02G227600	5B	404.143	404.145	TraesCS5B03G0598900	407.115	407.118	TraesCS5B01G227600	404.144	404.145	Vacuolar-processing enzyme	PF01650: Peptidase C13 family
	TraesCS5B02G227700	5B	404.183	404.184	TraesCS5B03G0599000	407.155	407.156	TraesCS5B01G227700	404.183	404.184	Calcium-binding family protein	PF13499: EF-hand domain pair
	TraesCS5B02G227800	5B	404.186	404.191	TraesCS5B03G0599200	407.158	407.163	TraesCS5B01G227800	404.186	404.19	O-fucosyltransferase family protein	PF10250: GDP-fucose protein O-fucosyltransferase
	TraesCS5B02G227900	5B	404.19	404.191	TraesCS5B03G0599300	407.161	407.163	TraesCS5B01G227900	404.19	404.191	Chlorophyll a-b binding protein, chloroplastic	PF00504: Chlorophyll A-B binding protein
	TraesCS5B02G228000	5B	405.495	405.502	TraesCS5B03G0599700	408.466	408.473	TraesCS5B01G228000	405.495	405.502	MAR-binding protein, putative, expressed	null
	TraesCS5B02G228100	5B	405.522	405.527	TraesCS5B03G0599800	408.492	408.496	TraesCS5B01G228100	405.522	405.526	Peptidyl-prolyl cis-trans isomerase	PF00639: PPIC-type PPIASE domain
	TraesCS5B02G228200	5B	405.544	405.545	TraesCS5B03G0600500	408.513	408.514	TraesCS5B01G228200	405.544	405.545	Uronate isomerase	null
	TraesCS5B02G228300	5B	405.55	405.555	TraesCS5B03G0600700	408.519	408.524	TraesCS5B01G228300	405.55	405.552	Chloroplast lysine N-methyltransferase	PF00856: SET domain; PF09273: Rubisco LSMT substrate-binding
	TraesCS5B02G228400	5B	405.553	405.555	TraesCS5B03G0600800	408.522	408.524	TraesCS5B01G228400	405.553	405.555	Pentatricopeptide repeat-containing protein	PF13041: PPR repeat family; PF12854: PPR repeat
	TraesCS5B02G228500	5B	405.556	405.562	TraesCS5B03G0600900	408.525	408.531	TraesCS5B01G228500	405.558	405.562	Sulfate transporter 1	PF00916: Sulfate permease family; PF01740: STAS domain
	TraesCS5B02G228600	5B	405.562	405.563	TraesCS5B03G0601000	408.531	408.532	TraesCS5B01G228600	405.563	405.563	Beta purothionin	PF00321: Plant thionin
	TraesCS5B02G228700	5B	405.593	405.594	TraesCS5B03G0601200	408.562	408.563	TraesCS5B01G228700	405.593	405.594	Pentatricopeptide repeat-containing protein	PF01535: PPR repeat; PF13041: PPR repeat family
	TraesCS5B02G228800	5B	405.595	405.597	TraesCS5B03G0601300	408.564	408.566	TraesCS5B01G228800	405.595	405.596	fold protein	null
	TraesCS5B02G228900	5B	405.722	405.726	TraesCS5B03G0601900	408.681	408.684	TraesCS5B01G228900	405.722	405.726	NADH dehydrogenase-like complex L	PF10716: NADH dehydrogenase transmembrane subunit
Qphs.hbaas-5B.3	TraesCS5B02G348100	5B	529.488	529.494	TraesCS5B03G0872200	532.619	532.624	TraesCS5B01G348100	529.489	529.493	DUF630 family protein, putative (DUF630 and DUF632)	PF04783: Protein of unknown function (DUF630); PF04782: Protein of unknown function (DUF632)
	TraesCS5B02G348200	5B	529.527	529.529	TraesCS5B03G0872300	532.657	532.659	TraesCS5B01G348200	529.527	529.529	RING/U-box superfamily protein with ARM repeat domain-containing protein	PF12274: Protein of unknown function (DUF3615)
	TraesCS5B02G348300	5B	529.608	529.611	TraesCS5B03G0872400	532.737	532.74	TraesCS5B01G348300	529.609	529.61	Cytokinin riboside 5'-monophosphate phosphoribohydrolase	PF03641: Possible lysine decarboxylase
	TraesCS5B02G348400	5B	529.687	529.689	TraesCS5B03G0872800	532.815	532.817	TraesCS5B01G348400	529.687	529.689	Cytokinin riboside 5'-monophosphate phosphoribohydrolase	PF03641: Possible lysine decarboxylase
	TraesCS5B02G348500	5B	529.69	529.691	TraesCS5B03G0872900	532.818	532.819	TraesCS5B01G348500	529.691	529.691	CAI-1 autoinducer sensor kinase/phosphatase cqsS isoform 1	null
	TraesCS5B02G348600	5B	529.987	529.989	TraesCS5B03G0873000	533.116	533.117	TraesCS5B01G348600	529.987	529.989	Cytokinin riboside 5'-monophosphate phosphoribohydrolase	PF03641: Possible lysine decarboxylase
	TraesCS5B02G348700	5B	530.229	530.234	TraesCS5B03G0873100	533.357	533.362	TraesCS5B01G348700	530.229	530.234	O-fucosyltransferase family protein	PF10250: GDP-fucose protein O-fucosyltransferase
	TraesCS5B02G348800	5B	530.262	530.265	TraesCS5B03G0873300	533.39	533.393	TraesCS5B01G348800	530.262	530.265	LysM domain GPI-anchored protein	PF01476: LysM domain
	TraesCS5B02G348900	5B	530.335	530.335	TraesCS5B03G0873500	533.462	533.463	TraesCS5B01G348900	530.335	530.335	Histone H4	PF15511: Centromere kinetochore component CENP-T histone fold
	TraesCS5B02G349000	5B	530.609	530.61	TraesCS5B03G0873600	533.736	533.737	TraesCS5B01G349000	530.609	530.61	Histone H4	PF15511: Centromere kinetochore component CENP-T histone fold
	TraesCS5B02G349100	5B	530.614	530.614	TraesCS5B03G0873700	533.74	533.741	TraesCS5B01G349100	530.614	530.614	Histone H4	PF15511: Centromere kinetochore component CENP-T histone fold
	TraesCS5B02G349200	5B	530.615	530.618	TraesCS5B03G0873800	533.742	533.745	TraesCS5B01G349200	530.615	530.618	Flavin-containing monooxygenase	PF00743: Flavin-binding monooxygenase-like
	TraesCS5B02G349300	5B	530.618	530.623	TraesCS5B03G0873900	533.745	533.75	TraesCS5B01G349300	530.62	530.623	Flavin-containing monooxygenase	PF00743: Flavin-binding monooxygenase-like
	TraesCS5B02G349400	5B	530.627	530.629	TraesCS5B03G0874100	533.754	533.755	TraesCS5B01G349400	530.627	530.628	Proto-oncogene c-Fos	null
	TraesCS5B02G349500	5B	530.781	530.781	TraesCS5B03G0874700	533.905	533.906	TraesCS5B01G349500	530.781	530.781	Fe(2+) transporter FeoB	null
	TraesCS5B02G349600	5B	530.912	530.913	TraesCS5B03G0874900	534.036	534.037	TraesCS5B01G349600	530.912	530.913	30S ribosomal protein S19, chloroplastic	PF00203: Ribosomal protein S19
	TraesCS5B02G349700	5B	530.939	530.948	TraesCS5B03G0875300	534.063	534.072	TraesCS5B01G349700LC	384.569	384.569956Mb	calpain-type cysteine protease family
	TraesCS5B02G349800	5B	530.966	530.969	TraesCS5B03G0875600	534.09	534.092	TraesCS5B01G349800	530.966	530.969	Flavin-containing monooxygenase	PF00743: Flavin-binding monooxygenase-like
	TraesCS5B02G349900	5B	530.973	530.974	TraesCS5B03G0875800	534.097	534.098	TraesCS5B01G349900	530.973	530.974	Histone H4	PF15511: Centromere kinetochore component CENP-T histone fold
	TraesCS5B02G350000	5B	531.151	531.154	TraesCS5B03G0875900	534.274	534.277	TraesCS5B01G350000	531.151	531.154	BURP domain protein RD22	PF03181: BURP domain
	TraesCS5B02G350100	5B	531.198	531.2	TraesCS5B03G0876100	534.321	534.323	TraesCS5B01G350100	531.198	531.2	transmembrane protein, putative (DUF594)	PF13968: Domain of unknown function (DUF4220); PF04578: Protein of unknown function, DUF594
	TraesCS5B02G350200	5B	531.205	531.207	TraesCS5B03G0876200	534.328	534.33	TraesCS5B01G350200	531.205	531.207	transmembrane protein, putative (DUF594)	PF13968: Domain of unknown function (DUF4220)
	TraesCS5B02G350400	5B	531.215	531.223	TraesCS5B03G0876400	534.338	534.346	TraesCS5B01G350400	531.22	531.222	Protein DETOXIFICATION	PF01554: MatE
	TraesCS5B02G350300	5B	531.217	531.218	TraesCS5B03G0876500	534.34	534.341	TraesCS5B01G350300	531.217	531.218	1-(5-phosphoribosyl)-5-[(5-phosphoribosylamino)methylideneamino] imidazole-4-carboxamide isomerase	null
	TraesCS5B02G350500	5B	531.295	531.301	TraesCS5B03G0876600	534.418	534.423	TraesCS5B01G350500	531.295	531.3	Protein DETOXIFICATION	PF01554: MatE
	TraesCS5B02G350600	5B	531.358	531.358	TraesCS5B03G0876800	534.48	534.48	TraesCS5B01G350600	531.358	531.358	Subtilisin-like protease	null
	TraesCS5B02G350700	5B	531.51	531.512	TraesCS5B03G0877300	534.63	534.632	TraesCS5B01G350700	531.511	531.512	Flavin-containing monooxygenase	PF00743: Flavin-binding monooxygenase-like
	TraesCS5B02G350800	5B	531.531	531.534	TraesCS5B03G0877400	534.651	534.654	TraesCS5B01G350800	531.532	531.533	Integral membrane protein hemolysin-III like protein	null
	TraesCS5B02G350900	5B	531.538	531.543	TraesCS5B03G0877500	534.658	534.663	TraesCS5B01G350900	531.538	531.542	Plant regulator RWP-RK family protein, putative	PF02042: RWP-RK domain; PF00564: PB1 domain
	TraesCS5B02G351000	5B	531.544	531.546	TraesCS5B03G0877600	534.664	534.667	TraesCS5B01G351000	531.544	531.546	RNA binding protein	PF00076: RNA recognition motif. (a.k.a. RRM, RBD, or RNP domain); PF00098: Zinc knuckle
	TraesCS5B02G351100	5B	531.55	531.554	TraesCS5B03G0877800	534.67	534.674	TraesCS5B01G351100	531.553	531.553	50S ribosomal protein L18	PF00861: Ribosomal L18 of archaea, bacteria, mitoch. and chloroplast
	TraesCS5B02G351200	5B	531.598	531.6	TraesCS5B03G0878300	534.719	534.72	TraesCS5B01G351200	531.598	531.599	Heavy metal-associated protein	null
	TraesCS5B02G351300	5B	531.6	531.601	TraesCS5B03G0878400	534.72	534.721	TraesCS5B01G351300	531.6	531.601	50S ribosomal protein L18	PF00861: Ribosomal L18 of archaea, bacteria, mitoch. and chloroplast
	TraesCS5B02G351400	5B	531.612	531.613	TraesCS5B03G0878500	534.732	534.734	TraesCS5B01G351400	531.612	531.613	Toll-like receptor 4	null
	TraesCS5B02G351500	5B	531.625	531.627	TraesCS5B03G0878700	534.745	534.747	TraesCS5B01G351500	531.625	531.627	Superoxide dismutase [Cu-Zn]	null
	TraesCS5B02G351600	5B	531.633	531.638	TraesCS5B03G0878800	534.752	534.757	TraesCS5B01G351600	531.633	531.637	30S ribosomal protein S5	PF13365: Trypsin-like peptidase domain
	TraesCS5B02G351700	5B	531.641	531.644	TraesCS5B03G0878900	534.791	534.795	TraesCS5B01G351700	531.641	531.644	Serine protease HTRA1	PF13365: Trypsin-like peptidase domain
	TraesCS5B02G351800	5B	531.696	531.697	TraesCS5B03G0879500	534.846	534.848	TraesCS5B01G351800	531.696	531.697	Protein kinase	PF00069: Protein kinase domain
	TraesCS5B02G351900	5B	531.704	531.709	TraesCS5B03G0879600	534.854	534.859	TraesCS5B01G351900	531.704	531.708	Serine protease HTRA1	PF13365: Trypsin-like peptidase domain
	TraesCS5B02G352000	5B	531.734	531.738	TraesCS5B03G0879700	534.883	534.888	TraesCS5B01G352000	531.736	531.737	Serine protease	PF13365: Trypsin-like peptidase domain
	TraesCS5B02G352100	5B	531.871	531.874	TraesCS5B03G0880700	535.019	535.022	TraesCS5B01G352100	531.871	531.874	Ankyrin repeat protein family-like protein	PF12796: Ankyrin repeats (3 copies); PF13857: Ankyrin repeats (many copies); PF13962: Domain of unknown function
	TraesCS5B02G352200	5B	531.908	531.91	TraesCS5B03G0880900	535.056	535.058	TraesCS5B01G352200	531.909	531.91	Ankyrin repeat protein family-like protein	PF13857: Ankyrin repeats (many copies); PF13962: Domain of unknown function
	TraesCS5B02G352300	5B	531.939	531.947	TraesCS5B03G0881200	535.086	535.094	TraesCS5B01G352300	531.939	531.947	Ankyrin repeat protein family-like protein	PF12796: Ankyrin repeats (3 copies); PF13857: Ankyrin repeats (many copies); PF13962: Domain of unknown function
	TraesCS5B02G352400	5B	532.087	532.11	TraesCS5B03G0881300	535.234	535.257	TraesCS5B01G352400	532.087	532.11	Ankyrin repeat-containing protein	PF12796: Ankyrin repeats (3 copies); PF13962: Domain of unknown function
	TraesCS5B02G352500	5B	532.24	532.241	TraesCS5B03G0881800	535.387	535.387	TraesCS5B01G352500	532.24	532.241	Serine/threonine-protein kinase	null
	TraesCS5B02G352600	5B	532.255	532.258	TraesCS5B03G0881900	535.401	535.403	TraesCS5B01G352600	532.255	532.258	F-box protein family	null
	TraesCS5B02G352700	5B	532.353	532.354	TraesCS5B03G0882500	535.496	535.498	TraesCS5B01G352700	532.353	532.354	Ankyrin repeat protein family-like	PF13857: Ankyrin repeats (many copies); PF13962: Domain of unknown function
	TraesCS5B02G352800	5B	532.458	532.462	TraesCS5B03G0883000	535.602	535.606	TraesCS5B01G352800	532.458	532.462	Ankyrin repeat family protein-like	PF00023: Ankyrin repeat; PF12796: Ankyrin repeats (3 copies)
	TraesCS5B02G352900	5B	532.601	532.606	TraesCS5B03G0883700	535.743	535.749	TraesCS5B01G352900	532.601	532.606	Bromodomain-containing protein	PF00439: Bromodomain
	TraesCS5B02G353000	5B	532.768	532.769	TraesCS5B03G0884000	535.907	535.907	TraesCS5B01G353000	532.768	532.769	vacuolar iron transporter (VIT) family protein	null
	TraesCS5B02G353200	5B	532.877	532.878	TraesCS5B03G0884400	536.013	536.014	TraesCS5B01G353200	532.877	532.877	Chlorophyll a-b binding protein, chloroplastic	PF00504: Chlorophyll A-B binding protein
	TraesCS5B02G353300	5B	532.891	532.896	TraesCS5B03G0884500	536.027	536.032	TraesCS5B01G353300	532.891	532.895	Serine/threonine-protein kinase	PF01453: D-mannose binding lectin; PF00954: S-locus glycoprotein domain; PF08276: PAN-like domain; PF07714: Protein tyrosine kinase
	TraesCS5B02G353400	5B	532.932	532.935	TraesCS5B03G0884800	536.067	536.071	TraesCS5B01G353400	532.932	532.935	Serine/threonine-protein kinase	PF01453: D-mannose binding lectin; PF00954: S-locus glycoprotein domain; PF08276: PAN-like domain; PF07714: Protein tyrosine kinase
	TraesCS5B02G353500	5B	533.017	533.02	TraesCS5B03G0885300	536.152	536.154	TraesCS5B01G353500	533.017	533.02	Serine/threonine-protein kinase	PF08276: PAN-like domain; PF07714: Protein tyrosine kinase
	TraesCS5B02G353600	5B	533.034	533.038	TraesCS5B03G0885400	536.168	536.172	TraesCS5B01G353600	533.034	533.038	Serine/threonine-protein kinase	PF01453: D-mannose binding lectin; PF00954: S-locus glycoprotein domain; PF08276: PAN-like domain; PF07714: Protein tyrosine kinase
	TraesCS5B02G353700	5B	533.088	533.093	TraesCS5B03G0886500	536.29	536.295	TraesCS5B01G353700	533.088	533.093	Serine/threonine-protein kinase	PF01453: D-mannose binding lectin; PF00954: S-locus glycoprotein domain; PF08276: PAN-like domain; PF07714: Protein tyrosine kinase
	TraesCS5B02G353800	5B	533.375	533.376	TraesCS5B03G0886800	536.576	536.577	TraesCS5B01G353800	533.375	533.376	Serine/threonine-protein kinase	PF07714: Protein tyrosine kinase
	TraesCS5B02G353900	5B	533.382	533.386	TraesCS5B03G0886900	536.583	536.587	TraesCS5B01G353900	533.382	533.386	Serine/threonine-protein kinase	PF01453: D-mannose binding lectin; PF00954: S-locus glycoprotein domain; PF08276: PAN-like domain; PF07714: Protein tyrosine kinase
	TraesCS5B02G354000	5B	533.388	533.392	TraesCS5B03G0887000	536.589	536.593	TraesCS5B01G354000	533.388	533.392	Serine/threonine-protein kinase	PF01453: D-mannose binding lectin; PF00954: S-locus glycoprotein domain; PF08276: PAN-like domain; PF07714: Protein tyrosine kinase
	TraesCS5B02G354100	5B	533.478	533.481	TraesCS5B03G0887500	536.679	536.683	TraesCS5B01G354100	533.478	533.481	Serine/threonine-protein kinase	PF01453: D-mannose binding lectin; PF00954: S-locus glycoprotein domain; PF08276: PAN-like domain; PF07714: Protein tyrosine kinase
	TraesCS5B02G354200	5B	533.493	533.497	TraesCS5B03G0887700	536.694	536.698	TraesCS5B01G354200	533.493	533.497	Serine/threonine-protein kinase	PF01453: D-mannose binding lectin; PF00954: S-locus glycoprotein domain; PF08276: PAN-like domain; PF07714: Protein tyrosine kinase
	TraesCS5B02G354300	5B	533.5	533.504	TraesCS5B03G0887800	536.701	536.704	TraesCS5B01G354300	533.5	533.504	Leucine-rich repeat receptor-like protein kinase family protein	PF08263: Leucine rich repeat N-terminal domain; PF13516: Leucine Rich repeat; PF13855: Leucine rich repeat
	TraesCS5B02G354400	5B	533.508	533.512	TraesCS5B03G0887900	536.709	536.713	TraesCS5B01G354400	533.508	533.511	Serine/threonine-protein kinase	PF01453: D-mannose binding lectin; PF00954: S-locus glycoprotein domain; PF08276: PAN-like domain; PF00069: Protein kinase domain
	TraesCS5B02G354500	5B	533.514	533.515	TraesCS5B03G0888000	536.715	536.716	TraesCS5B01G354500	533.514	533.515	Serine/threonine-protein kinase	PF07714: Protein tyrosine kinase
	TraesCS5B02G354600	5B	533.564	533.565	TraesCS5B03G0888200	536.764	536.766	TraesCS5B01G354600	533.564	533.565	Serine/threonine-protein kinase	PF07714: Protein tyrosine kinase
	TraesCS5B02G354700	5B	533.571	533.575	TraesCS5B03G0888400	536.772	536.776	TraesCS5B01G354700	533.572	533.575	Serine/threonine-protein kinase	PF01453: D-mannose binding lectin; PF00954: S-locus glycoprotein domain; PF08276: PAN-like domain; PF07714: Protein tyrosine kinase
	TraesCS5B02G354800	5B	533.748	533.75	TraesCS5B03G0888500	536.947	536.949	TraesCS5B01G354800	533.748	533.75	High mobility group family	PF00505: HMG (high mobility group) box
Qphs.hbaas-5B.4	TraesCS5B02G452500	5B	625.223	625.232	TraesCS5B03G1113500	629.117	629.125	TraesCS5B01G452500	625.223	625.232	Argonaute protein	PF16486: N-terminal domain of argonaute; PF08699: Argonaute linker 1 domain; PF02170: PAZ domain; PF16488: Argonaute linker 2 domain; PF16487: Mid domain of argonaute; PF02171: Piwi domain
	TraesCS5B02G454800	5B	629.077	629.08	TraesCS5B03G1113700	629.364	629.368	TraesCS5B01G452600	625.449	625.452	Plant invertase/pectin methylesterase inhibitor superfamily	PF07762: Protein of unknown function (DUF1618)
	TraesCS5B02G452600	5B	625.449	625.452	TraesCS5B03G1113800	629.364	629.368	TraesCS5B01G452600LC	471.409	471.409	Plant invertase/pectin methylesterase inhibitor superfamily	PF07762: Protein of unknown function (DUF1618)
	TraesCS5B02G454900	5B	629.217	629.217	TraesCS5B03G1113900	629.502	629.503	TraesCS5B01G454900LC	473.189	473.191	Nuclear transcription factor Y subunit B	PF00808: Histone-like transcription factor (CBF/NF-Y) and archaeal histone
	TraesCS5B02G455000	5B	629.226	629.227	TraesCS5B03G1114000	629.512	629.513	TraesCS5B01G455000LC	473.281	473.282	Myb/SANT-like DNA-binding domain protein	null		MYB
	TraesCS5B02G455100	5B	629.28	629.283	TraesCS5B03G1114300	629.565	629.568	TraesCS5B01G455100LC	473.285	473.289	Catalase-peroxidase	PF07762: Protein of unknown function (DUF1618)
	TraesCS5B02G452700	5B	625.522	625.524	TraesCS5B03G1114500	629.641	629.644	TraesCS5B01G452700LC	471.413	471.413	Thioredoxin	PF00085: Thioredoxin
	TraesCS5B02G455200	5B	629.363	629.364	TraesCS5B03G1114700	629.646	629.648	TraesCS5B01G455200LC	473.289	473.289	Catalase-peroxidase	PF07762: Protein of unknown function (DUF1618)
	TraesCS5B02G454000	5B	626.785	626.786	TraesCS5B03G1115300	629.985	630.055	TraesCS5B01G454000LC	472.68	472.681	Haloacid dehalogenase-like hydrolase (HAD) superfamily protein	PF07762: Protein of unknown function (DUF1618)
	TraesCS5B02G455300	5B	629.853	629.854	TraesCS5B03G1116400	630.135	630.136	TraesCS5B01G455300LC	473.449	473.45	Haloacid dehalogenase-like hydrolase (HAD) superfamily protein	PF07762: Protein of unknown function (DUF1618)
	TraesCS5B02G455400	5B	629.857	629.858	TraesCS5B03G1116500	630.138	630.14	TraesCS5B01G455400LC	473.467	473.468	homolog of asparagine-linked glycosylation 12	PF07762: Protein of unknown function (DUF1618)
	TraesCS5B02G455500	5B	629.896	629.899	TraesCS5B03G1116800	630.177	630.18	TraesCS5B01G455500LC	473.469	473.469	Receptor-like protein kinase	PF13947: Wall-associated receptor kinase galacturonan-binding; PF07645: Calcium-binding EGF domain; PF07714: Protein tyrosine kinase
	TraesCS5B02G455600	5B	629.926	629.926	TraesCS5B03G1117900	630.207	630.208	TraesCS5B01G455600LC	473.481	473.481	Histone H2A	PF00125: Core histone H2A/H2B/H3/H4; PF16211: C-terminus of histone H2A
	TraesCS5B02G455700	5B	629.97	629.986	TraesCS5B03G1118500	630.251	630.267	TraesCS5B01G455700LC	473.6	473.6	Argonaute protein	PF16486: N-terminal domain of argonaute; PF08699: Argonaute linker 1 domain; PF02170: PAZ domain; PF16488: Argonaute linker 2 domain; PF16487: Mid domain of argonaute; PF02171: Piwi domain
	TraesCS5B02G452800	5B	625.526	625.535	TraesCS5B03G1119000	630.567	630.575	TraesCS5B01G452800	625.526	625.535	Forkhead-associated (FHA) domain-containing protein	PF13325: N-terminal region of micro-spherule protein; PF00498: FHA domain
	TraesCS5B02G455800	5B	630.288	630.295	TraesCS5B03G1119100	630.567	630.575	TraesCS5B01G455800LC	473.6	473.601	Forkhead-associated (FHA) domain-containing protein	PF13325: N-terminal region of micro-spherule protein; PF00498: FHA domain
	TraesCS5B02G452900	5B	625.536	625.537	TraesCS5B03G1119200	630.576	630.577	TraesCS5B01G452900	625.536	625.537	B12D protein	PF06522: NADH-ubiquinone reductase complex 1 MLRQ subunit
	TraesCS5B02G455900	5B	630.297	630.297	TraesCS5B03G1119300	630.576	630.577	TraesCS5B01G455900LC	473.601	473.602	B12D protein	PF06522: NADH-ubiquinone reductase complex 1 MLRQ subunit
	TraesCS5B02G456000	5B	631.026	631.03	TraesCS5B03G1119400	631.299	631.302	TraesCS5B01G456000LC	473.61	473.61	PLASTID MOVEMENT IMPAIRED protein (DUF827)	PF07762: Protein of unknown function (DUF1618)
	TraesCS5B02G456100	5B	631.351	631.354	TraesCS5B03G1119600	631.622	631.625	TraesCS5B01G456100	631.354	631.354	nucleolar-like protein	null
	TraesCS5B02G453300	5B	626.082	626.085	TraesCS5B03G1119700	631.622	631.625	TraesCS5B01G453300LC	472.276	472.289	nucleolar-like protein	null
	TraesCS5B02G456200	5B	631.381	631.382	TraesCS5B03G1119800	631.652	631.652	TraesCS5B01G456200LC	473.75	473.75	Glutamate--tRNA ligase	null
	TraesCS5B02G456300	5B	631.39	631.392	TraesCS5B03G1119900	631.661	631.663	TraesCS5B01G456300LC	473.754	473.755	F-box family protein	PF08387: FBD
	TraesCS5B02G453700	5B	626.25	626.251	TraesCS5B03G1120000	631.662	631.663	TraesCS5B01G453700	626.25	626.251	F-box family protein	null
	TraesCS5B02G456400	5B	631.463	631.466	TraesCS5B03G1120200	631.734	631.736	TraesCS5B01G456400LC	473.756	473.758	Kinase, putative	PF00069: Protein kinase domain
	TraesCS5B02G456500	5B	631.549	631.55	TraesCS5B03G1120700	631.819	631.82	TraesCS5B01G456500LC	473.76	473.76	Receptor-like protein kinase	PF00069: Protein kinase domain
	TraesCS5B02G456600	5B	631.599	631.601	TraesCS5B03G1120900	631.87	631.871	TraesCS5B01G456600LC	473.76	473.761	S-adenosylmethionine:tRNA ribosyltransferase-isomerase	PF07762: Protein of unknown function (DUF1618)
	TraesCS5B02G456700	5B	631.786	631.787	TraesCS5B03G1121200	632.056	632.057	TraesCS5B01G456700LC	473.774	473.779	cysteine-rich/transmembrane domain A-like protein	PF12734: Cysteine-rich TM module stress tolerance
	TraesCS5B02G456800	5B	631.793	631.801	TraesCS5B03G1121300	632.062	632.07	TraesCS5B01G456800LC	473.797	473.797	Transcription initiation factor TFIID subunit 8	null
	TraesCS5B02G457000	5B	631.826	631.828	TraesCS5B03G1121600	632.095	632.097	TraesCS5B01G457000LC	473.8	473.8	ATP-dependent zinc metalloprotease FtsH	PF14363: Domain associated at C-terminal with AAA; PF00004: ATPase family associated with various cellular activities (AAA)
	TraesCS5B02G457100	5B	631.888	631.894	TraesCS5B03G1122000	632.156	632.163	TraesCS5B01G457100	631.888	631.894	Chloride channel protein	PF00654: Voltage gated chloride channel; PF00571: CBS domain
	TraesCS5B02G457300	5B	631.944	631.946	TraesCS5B03G1122600	632.213	632.214	TraesCS5B01G457300LC	473.803	473.803	Receptor kinase-like protein	PF00069: Protein kinase domain
	TraesCS5B02G457400	5B	631.951	631.957	TraesCS5B03G1122700	632.22	632.225	TraesCS5B01G457400LC	473.804	473.804	Polymerase basic protein 2	null
	TraesCS5B02G457500	5B	632.125	632.129	TraesCS5B03G1122800	632.393	632.397	TraesCS5B01G457500LC	473.816	473.817	Receptor-like kinase	PF00069: Protein kinase domain; PF07714: Protein tyrosine kinase
	TraesCS5B02G457600	5B	632.146	632.15	TraesCS5B03G1122900	632.414	632.418	TraesCS5B01G457600LC	473.879	473.879	basic helix-loop-helix (bHLH) DNA-binding superfamily protein	PF00010: Helix-loop-helix DNA-binding domain
	TraesCS5B02G457700	5B	632.153	632.157	TraesCS5B03G1123000	632.421	632.424	TraesCS5B01G457700LC	473.892	473.892	Vesicle-associated membrane protein, putative	PF13774: Regulated-SNARE-like domain; PF00957: Synaptobrevin
	TraesCS5B02G457800	5B	632.23	632.231	TraesCS5B03G1123100	632.498	632.498	TraesCS5B01G457800LC	473.892	473.893	Receptor-type tyrosine-protein phosphatase-like N	null
	TraesCS5B02G457900	5B	632.36	632.36	TraesCS5B03G1123500	632.627	632.627	TraesCS5B01G457900LC	474.278	474.279	Pentatricopeptide repeat (PPR) superfamily protein	null
	TraesCS5B02G458000	5B	632.806	632.809	TraesCS5B03G1123600	633.073	633.076	TraesCS5B01G458000LC	474.304	474.309	3-phosphoshikimate 1-carboxyvinyltransferase	PF07762: Protein of unknown function (DUF1618)
	TraesCS5B02G458100	5B	633.115	633.122	TraesCS5B03G1123800	633.38	633.388	TraesCS5B01G458100LC	474.31	474.311	Argonaute protein	PF02170: PAZ domain; PF16488: Argonaute linker 2 domain; PF16487: Mid domain of argonaute; PF02171: Piwi domain
	TraesCS5B02G458200	5B	633.171	633.172	TraesCS5B03G1124000	633.437	633.437	TraesCS5B01G458200LC	474.467	474.467	Histone H2A	PF00125: Core histone H2A/H2B/H3/H4; PF16211: C-terminus of histone H2A
	TraesCS5B02G458300	5B	633.175	633.179	TraesCS5B03G1124100	633.441	633.445	TraesCS5B01G458300LC	474.472	474.479	Protein kinase	PF13947: Wall-associated receptor kinase galacturonan-binding; PF07645: Calcium-binding EGF domain; PF07714: Protein tyrosine kinase
	TraesCS5B02G458500	5B	633.506	633.507	TraesCS5B03G1125100	633.769	633.77	TraesCS5B01G458500LC	474.765	474.765	Plant invertase/pectin methylesterase inhibitor superfamily protein	PF04043: Plant invertase/pectin methylesterase inhibitor
	TraesCS5B02G458600	5B	633.659	633.661	TraesCS5B03G1125200	633.916	633.918	TraesCS5B01G458600LC	474.779	474.781	Plant invertase/pectin methylesterase inhibitor superfamily protein	PF04043: Plant invertase/pectin methylesterase inhibitor
Qphs.hbaas-6B	TraesCS6B02G259400	6B	468.732	468.737	TraesCS6B03G0762500	476.888	476.893	TraesCS6B01G259400	468.732	468.736	Protein lunapark	PF10058: Predicted integral membrane zinc-ribbon metal-binding protein
	TraesCS6B02G259500	6B	469.073	469.079	TraesCS6B03G0762700	477.228	477.234	TraesCS6B01G259500	469.074	469.077	Histone H2A deubiquitinase (DUF3755)	PF12579: Protein of unknown function (DUF3755)
	TraesCS6B02G259600	6B	469.286	469.303	TraesCS6B03G0763000	477.441	477.458	TraesCS6B01G259600	469.286	469.303	Regulator of nonsense transcripts 2	PF02854: MIF4G domain; PF04050: Up-frameshift suppressor 2
	TraesCS6B02G259700	6B	469.707	469.708	TraesCS6B03G0763300	477.86	477.861	TraesCS6B01G259700	469.707	469.708	Response regulator	PF00072: Response regulator receiver domain
	TraesCS6B02G259800	6B	469.768	469.788	TraesCS6B03G0763400	477.92	477.94	TraesCS6B01G259800	469.768	469.788	ADP-ribosylation factor GTPase-activating protein	PF16746: BAR domain of APPL family; PF00169: PH domain; PF01412: Putative GTPase activating protein for Arf; PF12796: Ankyrin repeats (3 copies)
	TraesCS6B02G259900	6B	470.114	470.132	TraesCS6B03G0763800	478.265	478.282	TraesCS6B01G259900LC	179.273	179.274	B-block binding subunit of TFIIIC	PF04182: B-block binding subunit of TFIIIC
	TraesCS6B02G260000	6B	470.132	470.133	TraesCS6B03G0764000	478.282	478.284	TraesCS6B01G260000	470.132	470.133	Pentatricopeptide repeat-containing protein	PF01535: PPR repeat; PF13041: PPR repeat family
	TraesCS6B02G260100	6B	470.786	470.796	TraesCS6B03G0764400	478.942	478.951	TraesCS6B01G260100	470.786	470.795	3'(2'),5'-bisphosphate nucleotidase 1	PF00459: Inositol monophosphatase family
	TraesCS6B02G260200	6B	470.801	470.803	TraesCS6B03G0764600	478.956	478.959	TraesCS6B01G260200	470.801	470.803	E2F-associated phosphoprotein	PF10238: E2F-associated phosphoprotein
	TraesCS6B02G260300	6B	470.809	470.81	TraesCS6B03G0764800	478.965	478.966	TraesCS6B01G260300	470.809	470.81	F-box family protein	PF00646: F-box domain
	TraesCS6B02G260400	6B	470.822	470.825	TraesCS6B03G0764900	478.978	478.981	TraesCS6B01G260400	470.822	470.825	Beta-1,3-galactosyltransferase-like protein	PF00337: Galactoside-binding lectin; PF01762: Galactosyltransferase
	TraesCS6B02G260500	6B	470.826	470.832	TraesCS6B03G0765000	478.981	478.987	TraesCS6B01G260500	470.826	470.831	NAD(P)H-hydrate epimerase	PF03853: YjeF-related protein N-terminus; PF01243: Pyridoxamine 5'-phosphate oxidase; PF10590: Pyridoxine 5'-phosphate oxidase C-terminal dimerisation region
	TraesCS6B02G260700	6B	470.913	470.917	TraesCS6B03G0765400	479.067	479.071	TraesCS6B01G260700	470.914	470.917	Nitrilase	PF00795: Carbon-nitrogen hydrolase		SNP
	TraesCS6B02G260800	6B	470.919	470.922	TraesCS6B03G0765500	479.072	479.076	TraesCS6B01G260800	470.919	470.922	Nitrilase	PF00795: Carbon-nitrogen hydrolase
	TraesCS6B02G260900	6B	470.922	470.922	TraesCS6B03G0765600	479.076	479.076	TraesCS6B01G260900	470.922	470.922	Bric-a-brac protein	null
	TraesCS6B02G261000	6B	470.992	471.002	TraesCS6B03G0765700	479.146	479.156	TraesCS6B01G261000	470.993	471.002	Nitrilase	PF00795: Carbon-nitrogen hydrolase
	TraesCS6B02G261200	6B	471.167	471.168	TraesCS6B03G0766700	479.32	479.321	TraesCS6B01G261200	471.167	471.168	Carboxypeptidase	null
	TraesCS6B02G261300	6B	471.178	471.18	TraesCS6B03G0767100	479.331	479.332	TraesCS6B01G261300	471.178	471.18	Endothelin-converting enzyme 2	null
	TraesCS6B02G261400	6B	471.181	471.182	TraesCS6B03G0767200	479.332	479.334	TraesCS6B01G261400	471.181	471.182	Trafficking protein particle complex subunit 12	null
	TraesCS6B02G261500	6B	471.233	471.236	TraesCS6B03G0767400	479.384	479.387	TraesCS6B01G261500	471.233	471.235	Protein disulfide-isomerase	PF00085: Thioredoxin; PF13848: Thioredoxin-like domain
	TraesCS6B02G261600	6B	471.277	471.278	TraesCS6B03G0767600	479.429	479.429	TraesCS6B01G261600	471.277	471.278	Na(+)-translocating NADH-quinone reductase subunit D	null
	TraesCS6B02G261700	6B	471.307	471.314	TraesCS6B03G0767700	479.458	479.465	TraesCS6B01G261700	471.307	471.314	Carboxypeptidase	PF00450: Serine carboxypeptidase
	TraesCS6B02G261800	6B	471.507	471.511	TraesCS6B03G0767900	479.657	479.661	TraesCS6B01G261800	471.507	471.511	SET domain-containing protein 9	null
	TraesCS6B02G261900	6B	471.629	471.631	TraesCS6B03G0768100	479.779	479.781	TraesCS6B01G261900	471.629	471.631	Bifunctional uridylyltransferase/uridylyl-removing enzyme	PF01842: ACT domain
	TraesCS6B02G262000	6B	471.676	471.677	TraesCS6B03G0768400	479.826	479.827	TraesCS6B01G262000	471.676	471.677	ATP-dependent Clp protease proteolytic subunit	PF00574: Clp protease
	TraesCS6B02G262100	6B	472.234	472.237	TraesCS6B03G0768800	480.4	480.402	TraesCS6B01G262100	472.234	472.236	UDP-glycosyltransferase	PF00201: UDP-glucoronosyl and UDP-glucosyl transferase
	TraesCS6B02G262200	6B	472.301	472.303	TraesCS6B03G0768900	480.467	480.468	TraesCS6B01G262200	472.301	472.303	Protein phosphatase 2C family protein	PF07228: Stage II sporulation protein E (SpoIIE)
	TraesCS6B02G262300	6B	472.605	472.609	TraesCS6B03G0769100	480.768	480.772	TraesCS6B01G262300	472.605	472.609	Replication protein A subunit	PF01336: OB-fold nucleic acid binding domain; PF08784: Replication protein A C terminal
	TraesCS6B02G262400	6B	472.61	472.614	TraesCS6B03G0769200	480.773	480.778	TraesCS6B01G262400	472.61	472.614	Yellow stripe-like transporter 12	PF03169: OPT oligopeptide transporter protein		SNP
	TraesCS6B02G262500	6B	472.709	472.71	TraesCS6B03G0769300	480.872	480.873	TraesCS6B01G262500	472.709	472.71	Surfeit locus protein 6	PF15459: 60S ribosome biogenesis protein Rrp14; PF04935: Surfeit locus protein 6
	TraesCS6B02G262600	6B	473.056	473.056	TraesCS6B03G0769500	481.218	481.219	TraesCS6B01G262600LC	182.359	182.36	TCP transcription factor	PF03634: TCP family transcription factor
	TraesCS6B02G262700	6B	473.061	473.062	TraesCS6B03G0769600	481.223	481.224	TraesCS6B01G262700	473.062	473.062	BolA-like protein, expressed	PF01722: BolA-like protein
	TraesCS6B02G262800	6B	473.068	473.07	TraesCS6B03G0769800	481.23	481.232	TraesCS6B01G262800	473.068	473.07	Atp-dependent rna helicase	PF00270: DEAD/DEAH box helicase; PF00271: Helicase conserved C-terminal domain
	TraesCS6B02G262900	6B	473.086	473.089	TraesCS6B03G0769900	481.248	481.251	TraesCS6B01G262900	473.087	473.089	F-box/LRR protein	PF13516: Leucine Rich repeat
	TraesCS6B02G263000	6B	473.54	473.542	TraesCS6B03G0770100	481.699	481.701	TraesCS6B01G263000	473.541	473.542	GRAM domain-containing protein / ABA-responsive protein-related	PF02893: GRAM domain		Phytohormone
	TraesCS6B02G263100	6B	474.173	474.176	TraesCS6B03G0770500	482.33	482.333	TraesCS6B01G263100	474.173	474.176	Endosomal targeting BRO1-like domain-containing protein	PF03097: BRO1-like domain
	TraesCS6B02G263200	6B	474.177	474.18	TraesCS6B03G0770600	482.333	482.337	TraesCS6B01G263200	474.177	474.18	Alcohol dehydrogenase family protein	PF08240: Alcohol dehydrogenase GroES-like domain; PF00107: Zinc-binding dehydrogenase
	TraesCS6B02G263300	6B	474.187	474.193	TraesCS6B03G0770800	482.344	482.349	TraesCS6B01G263300	474.187	474.193	heat-inducible transcription repressor (DUF639)	PF04842: Plant protein of unknown function (DUF639)
	TraesCS6B02G263400	6B	474.27	474.274	TraesCS6B03G0770900	482.426	482.43	TraesCS6B01G263400	474.27	474.273	DNA binding protein	null
	TraesCS6B02G263500	6B	474.428	474.429	TraesCS6B03G0771000	482.584	482.586	TraesCS6B01G263500	474.428	474.429	OO_Ba0013J05-OO_Ba0033A15.14 protein	null
	TraesCS6B02G263600	6B	474.436	474.437	TraesCS6B03G0771200	482.593	482.594	TraesCS6B01G263600	474.437	474.437	Ferredoxin-thioredoxin reductase, variable chain	PF02941: Ferredoxin thioredoxin reductase variable alpha chain
	TraesCS6B02G263700	6B	474.438	474.442	TraesCS6B03G0771300	482.594	482.598	TraesCS6B01G263700	474.439	474.442	pH-response regulator protein palA/RIM20	PF03097: BRO1-like domain
	TraesCS6B02G263800	6B	474.748	474.75	TraesCS6B03G0771700	482.903	482.905	TraesCS6B01G263800	474.749	474.75	ethylene-responsive transcription factor	PF00847: AP2 domain		AP2 domain
Qphs.hbaas-6D	TraesCS6D02G354100	6D	449.807	449.811	TraesCS6D03G0818300	471.301	471.305	TraesCS6D01G354100	449.807	449.811	ENTH/ANTH/VHS superfamily protein	PF07651: ANTH domain
	TraesCS6D02G354200	6D	449.811	449.813	TraesCS6D03G0818400	471.305	471.307	TraesCS6D01G354200	449.812	449.812	Vacuolar protein sorting 55 containing protein	PF04133: Vacuolar protein sorting 55
	TraesCS6D02G354300	6D	449.814	449.819	TraesCS6D03G0818500	471.308	471.313	TraesCS6D01G354300	449.817	449.818	F-box family protein	null
	TraesCS6D02G354400	6D	449.842	449.846	TraesCS6D03G0818600	471.335	471.339	TraesCS6D01G354400	449.843	449.845	F-box family protein	null
	TraesCS6D02G354500	6D	449.918	449.925	TraesCS6D03G0818700	471.412	471.419	TraesCS6D01G354500	449.918	449.925	Anaphase-promoting complex subunit 10	PF03256: Anaphase-promoting complex, subunit 10 (APC10)
	TraesCS6D02G354600	6D	449.972	449.973	TraesCS6D03G0818900	471.465	471.466	TraesCS6D01G354600	449.972	449.973	Aspartic proteinase nepenthesin-1	PF14543: Xylanase inhibitor N-terminal; PF14541: Xylanase inhibitor C-terminal
	TraesCS6D02G354700	6D	449.994	449.995	TraesCS6D03G0819100	471.487	471.488	TraesCS6D01G354700	449.994	449.995	Aspartic proteinase nepenthesin-1	PF14543: Xylanase inhibitor N-terminal; PF14541: Xylanase inhibitor C-terminal
	TraesCS6D02G354800	6D	450.081	450.082	TraesCS6D03G0819200	471.572	471.572	TraesCS6D01G354800	450.081	450.081	Dirigent protein	null
	TraesCS6D02G354900	6D	450.086	450.086	TraesCS6D03G0819300	471.577	471.577	TraesCS7D01G624500LC	575.173	575.174	tryptophan aminotransferase related 2	null
	TraesCS6D02G355000	6D	450.1	450.106	TraesCS6D03G0819500	471.591	471.596	TraesCS6D01G355000	450.1	450.106	Aldehyde dehydrogenase	PF00171: Aldehyde dehydrogenase family
	TraesCS6D02G355100	6D	450.108	450.11	TraesCS6D03G0819600	471.598	471.601	TraesCS6D01G355100	450.108	450.11	Pentatricopeptide repeat-containing protein	PF17177: Pentacotripeptide-repeat region of PROPR; PF13041: PPR repeat family; PF01535: PPR repeat; PF12854: PPR repeat
	TraesCS6D02G355200	6D	450.11	450.114	TraesCS6D03G0819700	471.601	471.605	TraesCS6D01G355200	450.111	450.113	oxidoreductase/transition metal ion-binding protein (DUF3531)	PF12049: Protein of unknown function (DUF3531)
	TraesCS6D02G355300	6D	450.137	450.137	TraesCS6D03G0820000	471.627	471.627	TraesCS6D01G355300	450.137	450.137	Little zipper protein	null
	TraesCS6D02G355400	6D	450.165	450.165	TraesCS6D03G0820100	471.655	471.656	TraesCS6D01G355400	450.165	450.165	Little zipper protein	null
	TraesCS6D02G355500	6D	450.199	450.205	TraesCS6D03G0820800	471.689	471.695	TraesCS6D01G355500	450.199	450.202	Two-component response regulator	PF00072: Response regulator receiver domain
	TraesCS6D02G355600	6D	450.21	450.213	TraesCS6D03G0820900	471.7	471.703	TraesCS6D01G355600	450.21	450.213	F-box family protein	null
	TraesCS6D02G355700	6D	450.343	450.345	TraesCS6D03G0821200	471.832	471.834	TraesCS6D01G355700	450.343	450.345	F-box protein	null
	TraesCS6D02G355800	6D	450.465	450.469	TraesCS6D03G0821600	471.954	471.957	TraesCS6D01G355800	450.465	450.469	Vesicle-associated membrane protein	PF13774: Regulated-SNARE-like domain; PF00957: Synaptobrevin
	TraesCS6D02G355900	6D	450.532	450.533	TraesCS6D03G0822100	472.037	472.039	TraesCS6D01G355900	450.533	450.533	Serine/threonine-protein phosphatase 7 long form-like protein	PF10536: Plant mobile domain
	TraesCS6D02G356000	6D	450.562	450.566	TraesCS6D03G0822700	472.067	472.07	TraesCS6D01G356000	450.563	450.566	Mannose-P-dolichol utilization defect 1 protein	PF04193: PQ loop repeat
	TraesCS6D02G356100	6D	450.614	450.616	TraesCS6D03G0822900	472.119	472.12	TraesCS6D01G356100	450.615	450.616	Thioredoxin	PF00085: Thioredoxin
	TraesCS6D02G356200	6D	450.634	450.636	TraesCS6D03G0823000	472.139	472.14	TraesCS6D01G356200	450.634	450.635	Mitochondrial NADH:ubiquinone oxidoreductase 49kD subunit 7	null
	TraesCS6D02G356300	6D	450.641	450.642	TraesCS6D03G0823100	472.146	472.146	TraesCS6D01G356300LC	356.21	356.211	40S ribosomal protein S30	PF04758: Ribosomal protein S30
	TraesCS6D02G356400	6D	450.642	450.645	TraesCS6D03G0823200	472.146	472.149	TraesCS6D01G356400	450.642	450.644	Methyltransferase-like protein	PF08241: Methyltransferase domain; PF12589: Methyltransferase involved in Williams-Beuren syndrome
	TraesCS6D02G356500	6D	450.649	450.651	TraesCS6D03G0823300	472.153	472.155	TraesCS6D01G356500	450.649	450.651	Pentatricopeptide repeat-containing protein	PF01535: PPR repeat; PF13041: PPR repeat family; PF12854: PPR repeat
	TraesCS6D02G356600	6D	450.689	450.696	TraesCS6D03G0823600	472.193	472.2	TraesCS6D01G356600	450.689	450.696	Aspartic proteinase	PF00026: Eukaryotic aspartyl protease; PF03489: Saposin-like type B, region 2; PF05184: Saposin-like type B, region 1
	TraesCS6D02G356700	6D	450.827	450.827	TraesCS6D03G0824500	472.331	472.332	TraesCS6D01G356700	450.826	450.828	SQUAMOSA promoter binding protein-like protein 1	null
	TraesCS6D02G356800	6D	450.827	450.836	TraesCS6D03G0824600	472.332	472.34	TraesCS6D01G356800	450.828	450.836	Chaperone protein dnaJ	PF00226: DnaJ domain; PF01556: DnaJ C terminal domain; PF00684: DnaJ central domain
	TraesCS6D02G356900	6D	450.843	450.845	TraesCS6D03G0824800	472.348	472.349	TraesCS6D01G356900	450.843	450.845	C-type lectin domain family 4 member M	PF06839: GRF zinc finger
	TraesCS6D02G357000	6D	450.859	450.862	TraesCS6D03G0825100	472.363	472.365	TraesCS6D01G357000	450.859	450.862	F-box family protein	null
	TraesCS6D02G357100	6D	450.891	450.896	TraesCS6D03G0825200	472.394	472.4	TraesCS6D01G357100	450.891	450.896	Ribonucleoside-diphosphate reductase	PF03477: ATP cone domain; PF00317: Ribonucleotide reductase, all-alpha domain; PF02867: Ribonucleotide reductase, barrel domain
	TraesCS6D02G357200	6D	450.907	450.907	TraesCS6D03G0825300	472.41	472.411	TraesCS6D01G357200	450.907	450.907	B3 domain-containing protein	null		B3 domain
	TraesCS6D02G357300	6D	451.027	451.031	TraesCS6D03G0825700	472.531	472.535	TraesCS6D01G357300	451.028	451.03	Aspartyl/glutamyl-tRNA(Asn/Gln) amidotransferase subunit B	null
	TraesCS6D02G357400	6D	451.036	451.049	TraesCS6D03G0825900	472.54	472.552	TraesCS6D01G357400	451.036	451.049	AP-1 complex subunit gamma-2	PF01602: Adaptin N terminal region; PF02883: Adaptin C-terminal domain
	TraesCS6D02G357500	6D	451.082	451.083	TraesCS6D03G0826000	472.586	472.587	TraesCS6D01G357500	451.082	451.083	Auxin-responsive protein	PF02309: AUX/IAA family		Phytohormone
	TraesCS6D02G357600	6D	451.099	451.101	TraesCS6D03G0826300	472.602	472.604	TraesCS6D01G357600	451.099	451.101	Proliferating cell nuclear antigen	PF00705: Proliferating cell nuclear antigen, N-terminal domain; PF02747: Proliferating cell nuclear antigen, C-terminal domain
	TraesCS6D02G357700	6D	451.109	451.112	TraesCS6D03G0826600	472.612	472.615	TraesCS6D01G357700	451.109	451.111	basic helix-loop-helix (bHLH) DNA-binding superfamily protein	PF00010: Helix-loop-helix DNA-binding domain
	TraesCS6D02G357800	6D	451.145	451.146	TraesCS6D03G0826700	472.649	472.649	TraesCS6D01G357800	451.145	451.146	Lysine--tRNA ligase	null
	TraesCS6D02G357900	6D	451.155	451.157	TraesCS6D03G0826800	472.659	472.661	TraesCS6D01G357900	451.156	451.157	F-box/kelch-repeat protein	PF01344: Kelch motif
	TraesCS6D02G358000	6D	451.157	451.16	TraesCS6D03G0826900	472.66	472.663	TraesCS6D01G358000	451.158	451.16	3(2),5-bisphosphate nucleotidase HAL2	PF00459: Inositol monophosphatase family
	TraesCS6D02G358100	6D	451.162	451.164	TraesCS6D03G0827000	472.666	472.668	TraesCS6D01G358100	451.162	451.164	Oxidoreductase family protein	PF08240: Alcohol dehydrogenase GroES-like domain; PF00107: Zinc-binding dehydrogenase
	TraesCS6D02G358200	6D	451.165	451.167	TraesCS6D03G0827100	472.669	472.671	TraesCS6D01G358200	451.165	451.167	Oxidoreductase family protein	PF08240: Alcohol dehydrogenase GroES-like domain; PF00107: Zinc-binding dehydrogenase
	TraesCS6D02G358300	6D	451.168	451.169	TraesCS6D03G0827200	472.671	472.673	TraesCS6D01G358300	451.168	451.169	Myosin-1	null
	TraesCS6D02G358400	6D	451.172	451.178	TraesCS6D03G0827300	472.676	472.681	TraesCS6D01G358400	451.172	451.178	Esterase/lipase/thioesterase-like protein	PF12146: Serine aminopeptidase, S33
	TraesCS6D02G358500	6D	451.178	451.184	TraesCS6D03G0827500	472.681	472.687	TraesCS6D01G358500	451.178	451.184	Protein kinase superfamily protein	PF03109: ABC1 family; PF01636: Phosphotransferase enzyme family
	TraesCS6D02G358600	6D	451.538	451.547	TraesCS6D03G0828600	473.042	473.05	TraesCS6D01G358600	451.539	451.547	Kinase, putative	PF00069: Protein kinase domain; PF06479: Ribonuclease 2-5A
	TraesCS6D02G358700	6D	451.554	451.559	TraesCS6D03G0828700	473.057	473.062	TraesCS6D01G358700	451.555	451.557	GATA transcription factor	PF00320: GATA zinc finger
	TraesCS6D02G358800	6D	451.654	451.658	TraesCS6D03G0829000	473.156	473.16	TraesCS6D01G358800	451.654	451.658	N-acetyltransferase	PF00583: Acetyltransferase (GNAT) family
	TraesCS6D02G358900	6D	451.664	451.665	TraesCS6D03G0829200	473.166	473.167	TraesCS6D01G358900	451.664	451.665	Photosystem II 10 kDa polypeptide family protein	PF04725: Photosystem II 10 kDa polypeptide PsbR
	TraesCS6D02G359000	6D	451.75	451.754	TraesCS6D03G0829500	473.252	473.256	TraesCS6D01G359000	451.75	451.754	mRNA decapping protein 2	PF05026: Dcp2, box A domain; PF00293: NUDIX domain
	TraesCS6D02G359100	6D	451.761	451.764	TraesCS6D03G0829600	473.262	473.266	TraesCS6D01G359100	451.761	451.764	Receptor-kinase, putative	PF08263: Leucine rich repeat N-terminal domain; PF00560: Leucine Rich Repeat; PF13855: Leucine rich repeat; PF00069: Protein kinase domain
	TraesCS6D02G359200	6D	451.771	451.774	TraesCS6D03G0829900	473.272	473.276	TraesCS6D01G359200	451.771	451.774	Glycosyl transferase, family 2	null
	TraesCS6D02G359300	6D	451.783	451.785	TraesCS6D03G0830000	473.284	473.286	TraesCS6D01G359300	451.783	451.785	2-oxoglutarate (2OG) and Fe(II)-dependent oxygenase superfamily protein	PF14226: non-haem dioxygenase in morphine synthesis N-terminal; PF03171: 2OG-Fe(II) oxygenase superfamily
	TraesCS6D02G359400	6D	451.813	451.855	TraesCS6D03G0830500	473.313	473.355	TraesCS6D01G359400	451.813	451.855	2-oxoglutarate (2OG) and Fe(II)-dependent oxygenase superfamily protein	PF14226: non-haem dioxygenase in morphine synthesis N-terminal
	TraesCS6D02G359500	6D	451.853	451.854	TraesCS6D03G0830600	473.353	473.354	TraesCS6D01G359500	451.853	451.854	Mitochondrial metalloendopeptidase OMA1	PF01435: Peptidase family M48
	TraesCS6D02G359600	6D	451.855	451.856	TraesCS6D03G0830700	473.355	473.356	TraesCS6D01G359600	451.855	451.856	2-oxoglutarate (2OG) and Fe(II)-dependent oxygenase superfamily protein	PF03171: 2OG-Fe(II) oxygenase superfamily
	TraesCS6D02G359700	6D	451.857	451.862	TraesCS6D03G0830800	473.357	473.362	TraesCS6D01G359700	451.857	451.862	2-oxoglutarate (2OG) and Fe(II)-dependent oxygenase superfamily protein	PF14226: non-haem dioxygenase in morphine synthesis N-terminal; PF03171: 2OG-Fe(II) oxygenase superfamily
	TraesCS6D02G359800	6D	451.894	451.895	TraesCS6D03G0831100	473.394	473.395	TraesCS6D01G359800	451.894	451.896	Agmatine coumaroyltransferase-2	PF02458: Transferase family
	TraesCS6D02G359900	6D	451.896	451.901	TraesCS6D03G0831200	473.395	473.401	TraesCS6D01G359900	451.896	451.9	Clathrin interactor EPSIN-like protein	PF01417: ENTH domain
	TraesCS6D02G360000	6D	451.908	451.913	TraesCS6D03G0831300	473.407	473.413	TraesCS6D01G360000	451.908	451.913	Zinc finger (C3HC4-type RING finger) family protein	PF17123: RING-like zinc finger; PF00092: von Willebrand factor type A domain; PF14624: VWA / Hh protein intein-like
	TraesCS6D02G360200	6D	452.077	452.079	TraesCS6D03G0831900	473.576	473.578	TraesCS6D01G360200	452.077	452.079	Glucan endo-1,3-beta-glucosidase, putative	PF00332: Glycosyl hydrolases family 17; PF07983: X8 domain
	TraesCS6D02G360300	6D	452.08	452.083	TraesCS6D03G0832000	473.579	473.582	TraesCS6D01G360300	452.081	452.083	F-box family protein	PF00646: F-box domain
	TraesCS6D02G360400	6D	452.098	452.101	TraesCS6D03G0832100	473.596	473.599	TraesCS6D01G360400	452.098	452.101	Deoxyhypusine hydroxylase	PF13646: HEAT repeats
	TraesCS6D02G360500	6D	452.101	452.107	TraesCS6D03G0832200	473.599	473.605	TraesCS6D01G360500	452.101	452.107	arginine/glutamate-rich 1 protein	PF15346: Arginine and glutamate-rich 1
	TraesCS6D02G360600	6D	452.119	452.121	TraesCS6D03G0832500	473.617	473.619	TraesCS6D01G360600	452.119	452.121	DNA topoisomerase 2	null
	TraesCS6D02G360700	6D	452.126	452.128	TraesCS6D03G0832600	473.624	473.626	TraesCS6D01G360700	452.126	452.128	Cell division cycle 48-like protein	PF02359: Cell division protein 48 (CDC48), N-terminal domain; PF02933: Cell division protein 48 (CDC48), domain 2; PF00004: ATPase family associated with various cellular activities (AAA); PF09336: Vps4 C terminal oligomerisation domain
	TraesCS6D02G360800	6D	452.405	452.406	TraesCS6D03G0833200	473.9	473.902	TraesCS6D01G360800	452.405	452.406	protein kinase family protein	PF00069: Protein kinase domain
	TraesCS6D02G360900	6D	452.455	452.456	TraesCS6D03G0833700	473.95	473.951	TraesCS6D01G360900	452.455	452.456	protein kinase family protein	PF00069: Protein kinase domain
	TraesCS6D02G361000	6D	452.468	452.471	TraesCS6D03G0833800	473.963	473.966	TraesCS6D01G361000	452.468	452.47	Receptor-like protein kinase	PF07714: Protein tyrosine kinase
	TraesCS6D02G361100	6D	452.472	452.475	TraesCS6D03G0833900	473.967	473.97	TraesCS6D01G361100	452.472	452.473	Receptor-like protein kinase	PF00069: Protein kinase domain
	TraesCS6D02G361300	6D	452.477	452.477	TraesCS6D03G0834000	473.972	473.972	TraesCS6D01G361300	452.477	452.477	Non-specific lipid-transfer protein	null
	TraesCS6D02G361400	6D	452.483	452.486	TraesCS6D03G0834200	473.978	473.981	TraesCS6D01G361400	452.483	452.486	Receptor-like protein kinase	PF13947: Wall-associated receptor kinase galacturonan-binding; PF07714: Protein tyrosine kinase
	TraesCS6D02G361500	6D	452.497	452.499	TraesCS6D03G0834300	473.992	473.994	TraesCS6D01G361500	452.497	452.499	Laccase	PF07732: Multicopper oxidase; PF00394: Multicopper oxidase; PF07731: Multicopper oxidase
	TraesCS6D02G361600	6D	452.568	452.572	TraesCS6D03G0834400	474.063	474.067	TraesCS6D01G361600	452.568	452.571	Laccase	PF07732: Multicopper oxidase; PF00394: Multicopper oxidase; PF07731: Multicopper oxidase
	TraesCS6D02G361700	6D	452.586	452.588	TraesCS6D03G0834600	474.081	474.083	TraesCS6D01G361700	452.586	452.588	Receptor-like protein kinase	PF13947: Wall-associated receptor kinase galacturonan-binding; PF00069: Protein kinase domain
Qphs.hbaas-7A.1	TraesCS7A02G012000	7A	5.1994	5.20216	TraesCS7A03G0025000	5.31626	5.31901	TraesCS7A01G012000	5.20044	5.20188	6-phosphogluconate dehydrogenase, decarboxylating	PF03446: NAD binding domain of 6-phosphogluconate dehydrogenase; PF00393: 6-phosphogluconate dehydrogenase, C-terminal domain
	TraesCS7A02G012100	7A	5.35128	5.35403	TraesCS7A03G0025300	5.4964	5.49915	TraesCS7A01G012100	5.35128	5.35403	Leucine-rich repeat receptor-like protein kinase family protein	PF13516: Leucine Rich repeat; PF13855: Leucine rich repeat; PF00560: Leucine Rich Repeat
	TraesCS7A02G012200	7A	5.36195	5.36474	TraesCS7A03G0025400	5.50707	5.50986	TraesCS7A01G012200	5.36251	5.36472	Receptor-like kinase	PF07714: Protein tyrosine kinase
	TraesCS7A02G012300	7A	5.36593	5.36776	TraesCS7A03G0025500	5.51105	5.51288	TraesCS7A01G012300	5.3659	5.36771	Receptor-like kinase	PF00069: Protein kinase domain
	TraesCS7A02G012400	7A	5.41933	5.42118	TraesCS7A03G0025600	5.56429	5.56614	TraesCS7A01G012400	5.41848	5.4285	Receptor-like kinase	PF00069: Protein kinase domain
	TraesCS7A02G012500	7A	5.43277	5.43566	TraesCS7A03G0025900	5.57773	5.58063	TraesCS7A01G012500	5.43466	5.43554	Receptor-like kinase	PF00069: Protein kinase domain
	TraesCS7A02G012600	7A	5.47209	5.47252	TraesCS7A03G0026000	5.61728	5.61771	TraesCS7A01G012600	5.47209	5.47252	30S ribosomal protein S18, chloroplastic	null
	TraesCS7A02G012649	7A	5.52539	5.53065	TraesCS7A03G0026500	5.66878	5.67404	TraesCS7A01G014900LC	5.52541	5.5272	null	null
	TraesCS7A02G012700	7A	5.60995	5.61315	TraesCS7A03G0026700	5.75144	5.75464	TraesCS7A01G012700	5.60995	5.61306	Leucine-rich repeat receptor-like protein kinase family protein	PF08263: Leucine rich repeat N-terminal domain; PF13855: Leucine rich repeat; PF00560: Leucine Rich Repeat
	TraesCS7A02G012800	7A	5.61404	5.61641	TraesCS7A03G0026800	5.75553	5.7579	TraesCS7A01G012800	5.61376	5.61653	Protein yippee-like	PF03226: Yippee zinc-binding/DNA-binding /Mis18, centromere assembly
	TraesCS7A02G012900	7A	5.67899	5.68132	TraesCS7A03G0027000	5.81977	5.8221	TraesCS7A01G012900	5.67907	5.68104	Patatin	PF01734: Patatin-like phospholipase
	TraesCS7A02G013000	7A	5.74602	5.74903	TraesCS7A03G0027400	5.8859	5.88891	TraesCS7A01G013000	5.74602	5.74903	Leucine-rich repeat receptor-like protein kinase family protein	PF08263: Leucine rich repeat N-terminal domain; PF13855: Leucine rich repeat; PF00560: Leucine Rich Repeat
	TraesCS7A02G013100	7A	5.76873	5.76986	TraesCS7A03G0027500	5.90813	5.90925	TraesCS7A01G013100LC	4.95101	4.95113	Receptor-like kinase	PF00069: Protein kinase domain
	TraesCS7A02G013200	7A	5.79518	5.79629	TraesCS7A03G0027900	6.03517	6.03628	-	-	-	BTB/POZ domain containing protein	PF00651: BTB/POZ domain
	TraesCS7A02G013300	7A	5.9106	5.91179	TraesCS7A03G0028200	6.15058	6.15177	TraesCS7A01G013300	5.91067	5.91179	Receptor-like kinase	PF00069: Protein kinase domain
	TraesCS7A02G013400	7A	6.09647	6.10239	TraesCS7A03G0028800	6.33645	6.34237	TraesCS7A01G013400	6.09652	6.10212	Methylsterol monooxygenase 1-2	PF04116: Fatty acid hydroxylase superfamily
	TraesCS7A02G013500	7A	6.13243	6.13355	TraesCS7A03G0028900	6.37241	6.37353	TraesCS7A01G013500	6.13243	6.13355	Protein yippee-like	PF03226: Yippee zinc-binding/DNA-binding /Mis18, centromere assembly
	TraesCS7A02G013532	7A	6.1652	6.16976	TraesCS7A03G0029100	6.49461	6.49917	-	-	-	null	null
	TraesCS7A02G013581	7A	6.2353	6.23906	TraesCS7A03G0029200	6.56471	6.56847	TraesCS7A01G016500LC	6.23654	6.23697	null	null
	TraesCS7A02G013600	7A	6.27685	6.27786	TraesCS7A03G0029300	6.60626	6.60727	TraesCS7A01G013600	6.27685	6.27786	Receptor-like kinase	PF00069: Protein kinase domain
	TraesCS7A02G013700	7A	6.29752	6.30087	TraesCS7A03G0029500	6.62634	6.62968	TraesCS7A01G013700	6.2996	6.30091	Receptor-like protein kinase	PF00069: Protein kinase domain
	TraesCS7A02G013800	7A	6.30233	6.30523	TraesCS7A03G0029600	6.63115	6.63405	TraesCS7A01G013800	6.30264	6.30487	Protein yippee-like	PF03226: Yippee zinc-binding/DNA-binding /Mis18, centromere assembly
	TraesCS7A02G014000	7A	6.32534	6.32886	TraesCS7A03G0029800	6.65341	6.65693	TraesCS7A01G014000	6.32535	6.32877	Tetratricopeptide repeat protein 7A	null
	TraesCS7A02G014100	7A	6.33048	6.33332	TraesCS7A03G0029900	6.65855	6.66133	TraesCS7A01G014100	6.33053	6.33293	50S ribosomal protein L9	PF01281: Ribosomal protein L9, N-terminal domain; PF03948: Ribosomal protein L9, C-terminal domain
	TraesCS7A02G014200	7A	6.33428	6.3381	TraesCS7A03G0030000	6.66229	6.66611	TraesCS7A01G014200	6.33623	6.33797	Scarecrow transcription factor family protein	PF03514: GRAS domain family
	TraesCS7A02G014400	7A	6.42539	6.42567	TraesCS7A03G0030500	6.75285	6.75313	TraesCS7A01G014400	6.42539	6.42567	chorismate synthase	null
	TraesCS7A02G014500	7A	6.48837	6.48944	TraesCS7A03G0030700	6.81557	6.81664	TraesCS7A01G014500	6.48837	6.48944	2,3-bisphosphoglycerate-dependent phosphoglycerate mutase	null
	TraesCS7A02G014600	7A	6.49535	6.50053	TraesCS7A03G0030900	6.82254	6.82773	TraesCS7A01G014600	6.49553	6.50046	Acetyltransferase component of pyruvate dehydrogenase complex	PF00364: Biotin-requiring enzyme; PF02817: e3 binding domain; PF00198: 2-oxoacid dehydrogenases acyltransferase (catalytic domain)
	TraesCS7A02G014700	7A	6.50305	6.5097	TraesCS7A03G0031000	6.83024	6.83689	TraesCS7A01G014700	6.50316	6.50943	Arginine N-methyltransferase family protein	null
	TraesCS7A02G014800	7A	6.51048	6.52717	TraesCS7A03G0031200	6.83767	6.85387	TraesCS7A01G014800	6.51048	6.52717	receptor kinase 1	PF07714: Protein tyrosine kinase; PF00069: Protein kinase domain
	TraesCS7A02G014900	7A	6.53177	6.53471	TraesCS7A03G0031600	6.85861	6.86154	TraesCS7A01G014900	6.53177	6.53446	F-box family protein	null
	TraesCS7A02G015000	7A	6.53585	6.54481	TraesCS7A03G0031700	6.86239	6.87136	TraesCS7A01G015000	6.53629	6.54458	Protein transport protein SEC16B-like protein	PF12932: Vesicle coat trafficking protein Sec16 mid-region; PF12931: Sec23-binding domain of Sec16
	TraesCS7A02G015100	7A	6.59533	6.5988	TraesCS7A03G0031800	6.92184	6.9253	TraesCS7A01G015100	6.59608	6.59859	Mitochondrial pyruvate carrier	PF03650: Uncharacterised protein family (UPF0041)
	TraesCS7A02G015200	7A	6.65095	6.65852	TraesCS7A03G0031900	6.97775	6.98532	TraesCS7A01G015200	6.65117	6.65833	receptor kinase 1	PF00069: Protein kinase domain
	TraesCS7A02G015300	7A	6.66388	6.66713	TraesCS7A03G0032100	6.99068	6.99392	TraesCS7A01G015300	6.66388	6.66713	receptor kinase 1	PF00069: Protein kinase domain
	TraesCS7A02G015400	7A	6.67938	6.67972	TraesCS7A03G0032300	7.00618	7.00652	TraesCS7A01G015400	6.67938	6.67972	Signal peptidase complex catalytic subunit SEC11	null
	TraesCS7A02G015500	7A	6.70979	6.71067	TraesCS7A03G0032400	7.0364	7.03728	TraesCS7A01G015500	6.70979	6.71067	Myb/SANT-like DNA-binding domain protein	PF12776: Myb/SANT-like DNA-binding domain		MYB
	TraesCS7A02G015700	7A	6.75575	6.75633	TraesCS7A03G0032700	7.08204	7.08261	TraesCS7A01G015700	6.75575	6.75633	Protein kinase family protein	null
	TraesCS7A02G015800	7A	6.76881	6.77621	TraesCS7A03G0032800	7.09509	7.1025	TraesCS7A01G015800	6.76881	6.77621	receptor kinase 1	PF00069: Protein kinase domain
	TraesCS7A02G015900	7A	6.8025	6.804	TraesCS7A03G0033300	7.12842	7.12991	TraesCS7A01G015900	6.8025	6.804	Glycosyltransferase	PF00201: UDP-glucoronosyl and UDP-glucosyl transferase
	TraesCS7A02G016000	7A	6.84571	6.84948	TraesCS7A03G0033500	7.17091	7.17467	TraesCS7A01G016000	6.84591	6.84852	Mitochondrial pyruvate carrier	PF03650: Uncharacterised protein family (UPF0041)		SNP
	TraesCS7A02G016100	7A	6.86381	6.86737	TraesCS7A03G0033700	7.189	7.19257	TraesCS7A01G016100	6.86392	6.86633	Histidine-containing phosphotransfer protein	null
	TraesCS7A02G016200	7A	6.88268	6.8845	TraesCS7A03G0033900	7.20759	7.20941	TraesCS7A01G016200	6.8827	6.88426	Cytochrome P450 family protein, expressed	PF00067: Cytochrome P450
	TraesCS7A02G016300	7A	6.92405	6.92939	TraesCS7A03G0034000	7.24865	7.25399	TraesCS7A01G016300	6.92405	6.93374	Rp1-like protein	PF00931: NB-ARC domain
	TraesCS7A02G016392	7A	7.04142	7.04526	TraesCS7A03G0034300	7.36559	7.36943	TraesCS7A01G018800LC	7.04364	7.04408	null	null
	TraesCS7A02G016400	7A	7.06503	7.06663	TraesCS7A03G0034600	7.3892	7.3908	TraesCS7A01G016400	7.06496	7.06694	RING/U-box superfamily protein	null
	TraesCS7A02G016500	7A	7.1267	7.13653	TraesCS7A03G0034900	7.60991	7.61974	TraesCS7A01G016500	7.12753	7.13547	DNA-directed RNA polymerase subunit alpha	null
	TraesCS7A02G016700	7A	7.29095	7.30129	TraesCS7A03G0035200	7.77381	7.7837	TraesCS7A01G016700	7.29086	7.30157	transmembrane protein, putative (DUF594)	PF13968: Domain of unknown function (DUF4220); PF04578: Protein of unknown function, DUF594
	TraesCS7A02G016724	7A	7.31798	7.32854	TraesCS7A03G0035300	7.80007	7.81062	TraesCS7A01G019300LC	7.3204	7.322	null	null
	TraesCS7A02G016800	7A	7.42283	7.42398	TraesCS7A03G0035900	7.90429	7.90543	TraesCS7A01G016800	7.42283	7.42398	Myb/SANT-like DNA-binding domain protein	PF12776: Myb/SANT-like DNA-binding domain		MYB
	TraesCS7A02G016900	7A	7.43043	7.4329	TraesCS7A03G0036100	7.91189	7.91436	TraesCS7A01G016900	7.43054	7.43254	3-oxoacyl-[acyl-carrier-protein] reductase 3, chloroplastic	null
	TraesCS7A02G017000	7A	7.48659	7.48685	TraesCS7A03G0036500	7.96787	7.96813	TraesCS5B01G349700	530.939	530.94	Lactoferrin-binding protein A	null
	TraesCS7A02G017100	7A	7.4918	7.49878	TraesCS7A03G0036700	7.97309	7.98006	TraesCS7A01G017100	7.49255	7.49846	Protein kinase superfamily protein	null
	TraesCS7A02G017200	7A	7.51128	7.5146	TraesCS7A03G0037000	7.99256	7.99589	TraesCS7A01G017200	7.5114	7.5144	Acyl-CoA N-acyltransferase with RING/FYVE/PHD-type zinc finger protein	null
	TraesCS7A02G017300	7A	7.52199	7.52467	TraesCS7A03G0037100	8.00328	8.00595	TraesCS7A01G017300LC	6.51235	6.51339	CDK5 regulatory subunit-associated protein 2	null
	TraesCS7A02G017400	7A	7.58383	7.58615	TraesCS7A03G0037400	8.06512	8.06744	TraesCS7A01G017400	7.58424	7.58602	Site-determining protein	PF01656: CobQ/CobB/MinD/ParA nucleotide binding domain
	TraesCS7A02G017500	7A	7.5865	7.593	TraesCS7A03G0037500	8.06779	8.07428	TraesCS7A01G017500	7.58689	7.59246	cDNA clone:J023132J12, full insert sequence	null
	TraesCS7A02G017600	7A	7.59322	7.59769	TraesCS7A03G0037600	8.07451	8.07897	TraesCS7A01G017600	7.59318	7.59772	MYB-related transcription factor	PF00249: Myb-like DNA-binding domain		MYB
	TraesCS7A02G017700	7A	7.59804	7.60053	TraesCS7A03G0037700	8.07933	8.08181	TraesCS7A01G017700	7.59837	7.60035	guanine nucleotide-binding protein subunit gamma	null
	TraesCS7A02G017800	7A	7.6287	7.6305	TraesCS7A03G0037800	8.10999	8.11179	TraesCS7A01G017800	7.62885	7.63024	F-box protein	PF00646: F-box domain
	TraesCS7A02G017900	7A	7.63407	7.63541	TraesCS7A03G0037900	8.11536	8.1167	TraesCS7A01G017900	7.6342	7.63517	F-box protein	PF00646: F-box domain
	TraesCS7A02G018000	7A	7.66938	7.6703	TraesCS7A03G0038000	8.15045	8.15136	TraesCS7A01G018000	7.66938	7.6703	F-box protein	PF00646: F-box domain
	TraesCS7A02G018100	7A	7.70233	7.70409	TraesCS7A03G0038300	8.1834	8.18515	TraesCS7A01G018100	7.70238	7.70378	Hydroxycinnamoyl-CoA shikimate/quinate hydroxycinnamoyltransferase	PF02458: Transferase family
	TraesCS7A02G018200	7A	7.72729	7.7307	TraesCS7A03G0038500	8.20794	8.21135	TraesCS7A01G018200	7.72753	7.73056	Protein CWC15 like	PF04889: Cwf15/Cwc15 cell cycle control protein
	TraesCS7A02G018300	7A	7.7656	7.76874	TraesCS7A03G0038600	8.24625	8.24939	TraesCS7A01G018300	7.7656	7.76874	Receptor-like protein kinase	PF08263: Leucine rich repeat N-terminal domain; PF00560: Leucine Rich Repeat; PF13855: Leucine rich repeat; PF07714: Protein tyrosine kinase
	TraesCS7A02G018400	7A	7.7726	7.77441	TraesCS7A03G0038700	8.25279	8.2546	TraesCS7A01G018400	7.77271	7.77438	keratin-associated protein (DUF819)	PF05684: Protein of unknown function (DUF819)
	TraesCS7A02G018500	7A	7.81726	7.81864	TraesCS7A03G0038800	8.29744	8.29882	TraesCS7A01G018500	7.81726	7.81864	transmembrane protein, putative (DUF594)	null
	TraesCS7A02G018600	7A	7.82464	7.82647	TraesCS7A03G0038900	8.30482	8.30665	TraesCS7A01G018600	7.82464	7.82647	transmembrane protein, putative (DUF594)	null
	TraesCS7A02G018700	7A	7.83236	7.83468	TraesCS7A03G0039100	8.31254	8.31485	TraesCS7A01G018700	7.83236	7.83468	Leucine-rich repeat receptor-like protein kinase family protein	PF08263: Leucine rich repeat N-terminal domain; PF00560: Leucine Rich Repeat; PF13855: Leucine rich repeat
	TraesCS7A02G018900	7A	7.87786	7.87803	TraesCS7A03G0039300	8.35754	8.35771	TraesCS7A01G018900	7.8778	7.87833	cysteine-rich RLK (RECEPTOR-like protein kinase) 5	null
	TraesCS7A02G019000	7A	7.9125	7.91552	TraesCS7A03G0039500	8.39218	8.3952	TraesCS7A01G019000	7.9127	7.91548	PPPDE putative thiol peptidase family protein	PF05903: PPPDE putative peptidase domain
	TraesCS7A02G019100	7A	7.91291	7.9131	TraesCS7A03G0039600	8.39259	8.39278	TraesCS7A01G019100	7.91286	7.9131	Glutamyl-tRNA(Gln) amidotransferase subunit A	null
	TraesCS7A02G019200	7A	7.91897	7.92155	TraesCS7A03G0039700	8.39865	8.40123	TraesCS7A01G019200	7.92063	7.92133	cyclin-dependent kinase-activating kinase assembly factor-related / CDK-activating kinase assembly factor-like protein	null
	TraesCS7A02G019300	7A	7.93414	7.93498	TraesCS7A03G0040000	8.41382	8.41466	TraesCS7A01G019300	7.93429	7.9349	GRF zinc finger family protein	PF06839: GRF zinc finger
	TraesCS7A02G019400	7A	7.93676	7.93902	TraesCS7A03G0040100	8.41644	8.4187	TraesCS7A01G019400	7.93717	7.93885	Pectin lyase-like superfamily protein	PF00295: Glycosyl hydrolases family 28
	TraesCS7A02G019500	7A	7.96596	7.96676	TraesCS7A03G0040200	8.44527	8.44608	TraesCS7A01G019500	7.96547	7.96684	Pectin lyase-like superfamily protein	PF00295: Glycosyl hydrolases family 28
	TraesCS7A02G019700	7A	8.0629	8.06333	TraesCS7A03G0040400	8.5774	8.57783	TraesCS7A01G019700	8.0629	8.06333	Pectin lyase superfamily protein	null
	TraesCS7A02G019800	7A	8.07803	8.0783	TraesCS7A03G0040600	8.59253	8.5928	TraesCS7A01G019800LC	7.42119	7.42251	ARF-GAP domain 15	null
	TraesCS7A02G019900	7A	8.10517	8.10598	TraesCS7A03G0040700	8.61967	8.62048	TraesCS7A01G019900	8.10517	8.10598	Pectin lyase-like superfamily protein	PF00295: Glycosyl hydrolases family 28
	TraesCS7A02G020100	7A	8.25146	8.25698	TraesCS7A03G0041300	8.76596	8.77148	TraesCS7A01G020100	8.25461	8.2573	Kelch repeat-containing protein	PF12937: F-box-like; PF01344: Kelch motif
	TraesCS7A02G020200	7A	8.25853	8.26267	TraesCS7A03G0041400	8.77303	8.77717	TraesCS7A01G020200	8.26084	8.26259	50S ribosomal protein L6	PF00347: Ribosomal protein L6
	TraesCS7A02G020300	7A	8.26324	8.26624	TraesCS7A03G0041500	8.77774	8.78074	TraesCS7A01G020300	8.26363	8.26538	TSL-kinase interacting protein 1	null
	TraesCS7A02G020400	7A	8.37152	8.37372	TraesCS7A03G0041700	8.88457	8.88677	TraesCS7A01G020400	8.37195	8.3733	WAT1-related protein	PF00892: EamA-like transporter family
	TraesCS7A02G020500	7A	8.37373	8.37662	TraesCS7A03G0041900	8.88678	8.88967	TraesCS7A01G020500	8.3739	8.37639	Ferredoxin--NADP reductase	PF00175: Oxidoreductase NAD-binding domain
	TraesCS7A02G020600	7A	8.38113	8.38346	TraesCS7A03G0042000	8.89418	8.89651	TraesCS7A01G020600	8.38126	8.38305	SKP1-like protein	PF03931: Skp1 family, tetramerisation domain; PF01466: Skp1 family, dimerisation domain
	TraesCS7A02G020700	7A	8.40365	8.40429	TraesCS7A03G0042100	8.93158	8.93223	TraesCS7A01G020700	8.40365	8.40429	B3 domain-containing protein	PF02362: B3 DNA binding domain		B3 domain
	TraesCS7A02G020800	7A	8.41046	8.41111	TraesCS7A03G0042200	8.93158	8.93223	TraesCS7A01G020800LC	7.67033	7.67073	B3 domain-containing protein	PF02362: B3 DNA binding domain		B3 domain
Qphs.hbaas-7A.2	TraesCS7A02G471400	7A	667.962	667.964	TraesCS7A03G1143100	671.967	671.969	TraesCS7A01G471400	667.962	667.963	BTB/POZ domain containing protein	PF00651: BTB/POZ domain
	TraesCS7A02G471600	7A	667.984	667.985	TraesCS7A03G1143500	671.989	671.99	TraesCS7A01G471600	667.984	667.985	F-box protein	null
	TraesCS7A02G471700	7A	668.041	668.042	TraesCS7A03G1143700	672.045	672.046	TraesCS7A01G471700LC	469.355	469.355	F-box protein	null
	TraesCS7A02G471800	7A	668.06	668.06	TraesCS7A03G1143800	672.064	672.064	TraesCS7A01G471800	668.06	668.06	BTB/POZ/MATH-domain protein	PF00651: BTB/POZ domain
	TraesCS7A02G471900	7A	668.098	668.099	TraesCS7A03G1144100	672.102	672.102	TraesCS7A01G471900	668.098	668.099	BTB/POZ domain containing protein, expressed	PF00651: BTB/POZ domain
	TraesCS7A02G472000	7A	668.251	668.251	TraesCS7A03G1144500	672.254	672.255	TraesCS7A01G472000	668.251	668.251	BTB/POZ domain containing protein, expressed	PF00651: BTB/POZ domain
	TraesCS7A02G472100	7A	668.252	668.255	TraesCS7A03G1144600	672.255	672.259	TraesCS7A01G472100	668.254	668.255	disease resistance protein (TIR-NBS-LRR class)	PF00931: NB-ARC domain
	TraesCS7A02G472200	7A	668.256	668.257	TraesCS7A03G1144700	672.26	672.261	TraesCS7A01G472200	668.256	668.258	BTB/POZ domain containing protein, expressed	PF00651: BTB/POZ domain
	TraesCS7A02G472300	7A	668.311	668.313	TraesCS7A03G1144800	672.314	672.316	TraesCS7A01G472300	668.311	668.312	BTB/POZ domain containing protein	PF00651: BTB/POZ domain
	TraesCS7A02G472400	7A	668.524	668.526	TraesCS7A03G1144900	672.524	672.526	TraesCS7A01G472400	668.524	668.525	BTB/POZ domain containing protein, expressed	PF00651: BTB/POZ domain
	TraesCS7A02G472500	7A	668.527	668.53	TraesCS7A03G1145000	672.527	672.53	TraesCS7A01G472500	668.527	668.529	BTB/POZ and MATH domain-containing protein 1	PF00651: BTB/POZ domain
	TraesCS7A02G472600	7A	668.555	668.555	TraesCS7A03G1145100	672.556	672.556	TraesCS7A01G472600	668.555	668.555	Powder tolerance-related protein	null
	TraesCS7A02G472700	7A	668.569	668.57	TraesCS7A03G1145400	672.569	672.571	TraesCS7A01G472700	668.569	668.57	BTB/POZ/MATH-domain protein	null
	TraesCS7A02G472800	7A	668.733	668.735	TraesCS7A03G1145600	672.734	672.736	TraesCS7A01G472800	668.733	668.734	BTB/POZ domain containing protein, expressed	PF00651: BTB/POZ domain
	TraesCS7A02G472900	7A	668.987	668.988	TraesCS7A03G1146100	672.988	672.988	TraesCS7A01G472900	668.987	668.988	DNA topoisomerase 3-alpha	null
	TraesCS7A02G473000	7A	668.999	669	TraesCS7A03G1146300	673	673.001	TraesCS7A01G473000	668.999	669	Inorganic pyrophosphatase 2	PF06888: Putative Phosphatase
	TraesCS7A02G473100	7A	669.027	669.028	TraesCS7A03G1146500	673.027	673.029	TraesCS7A01G473100LC	470.786	470.787	BTB/POZ domain containing protein, expressed	PF00651: BTB/POZ domain
	TraesCS7A02G473200	7A	669.029	669.031	TraesCS7A03G1146600	673.03	673.032	TraesCS7A01G473200	669.029	669.031	Protein DETOXIFICATION	PF01554: MatE
	TraesCS7A02G473300	7A	669.199	669.203	TraesCS7A03G1147000	673.2	673.203	TraesCS7A01G473300	669.199	669.2	DUF674 family protein	PF05056: Protein of unknown function (DUF674)
	TraesCS7A02G473400	7A	669.215	669.216	TraesCS7A03G1147100	673.216	673.217	TraesCS7A01G473400	669.215	669.216	Germin-like protein	PF00190: Cupin
	TraesCS7A02G473500	7A	669.277	669.278	TraesCS7A03G1147400	673.278	673.279	TraesCS7A01G473500	669.277	669.278	BTB/POZ and MATH domain-containing protein 2	PF00651: BTB/POZ domain
	TraesCS7A02G473600	7A	669.293	669.294	TraesCS7A03G1147500	673.294	673.295	TraesCS7A01G473600	669.293	669.294	Germin-like protein	PF00190: Cupin
	TraesCS7A02G473700	7A	669.396	669.398	TraesCS7A03G1147700	673.396	673.398	TraesCS7A01G473700	669.396	669.398	Protein kinase	PF00139: Legume lectin domain; PF00069: Protein kinase domain
	TraesCS7A02G473800	7A	669.404	669.407	TraesCS7A03G1147800	673.405	673.407	TraesCS7A01G473800	669.404	669.406	FBD-associated F-box protein	PF08387: FBD
	TraesCS7A02G473900	7A	669.514	669.518	TraesCS7A03G1148400	673.515	673.519	TraesCS7A01G473900	669.514	669.518	Phosphoglycerate kinase	PF00162: Phosphoglycerate kinase
	TraesCS7A02G474000	7A	669.552	669.554	TraesCS7A03G1148500	673.552	673.555	TraesCS7A01G474000	669.552	669.554	carboxyl-terminal peptidase (DUF239)	PF14365: Domain of unknown function (DUF4409); PF03080: Domain of unknown function (DUF239)
	TraesCS7A02G474100	7A	669.637	669.64	TraesCS7A03G1148700	673.638	673.64	TraesCS7A01G474100	669.637	669.64	BTB/POZ domain containing protein, expressed	PF00651: BTB/POZ domain
	TraesCS7A02G474200	7A	669.728	669.729	TraesCS7A03G1149100	673.727	673.729	TraesCS7A01G474200	669.728	669.729	Peroxidase	PF00141: Peroxidase		SNP
	TraesCS7A02G474300	7A	669.736	669.737	TraesCS7A03G1149200	673.736	673.737	TraesCS7A01G474300	669.736	669.738	BTB/POZ domain containing protein, expressed	PF00651: BTB/POZ domain
	TraesCS7A02G474400	7A	669.771	669.773	TraesCS7A03G1149300	673.771	673.772	TraesCS7A01G474400	669.772	669.773	Peroxidase	PF00141: Peroxidase
	TraesCS7A02G474500	7A	669.777	669.777	TraesCS7A03G1149400	673.776	673.776	TraesCS7A01G474500	669.777	669.777	BTB/POZ domain containing protein, expressed	PF00651: BTB/POZ domain
	TraesCS7A02G474600	7A	669.778	669.781	TraesCS7A03G1149500	673.777	673.78	TraesCS7A01G474600	669.778	669.781	Zinc-binding protein	PF01230: HIT domain
	TraesCS7A02G474700	7A	669.783	669.784	TraesCS7A03G1149600	673.782	673.783	TraesCS7A01G474700	669.783	669.784	GDSL esterase/lipase	PF00657: GDSL-like Lipase/Acylhydrolase
	TraesCS7A02G474800	7A	670.165	670.168	TraesCS7A03G1150100	674.164	674.168	TraesCS7A01G474800	670.167	670.168	Nuclear transcription factor Y subunit C-2	PF00808: Histone-like transcription factor (CBF/NF-Y) and archaeal histone
	TraesCS7A02G474900	7A	670.175	670.181	TraesCS7A03G1150200	674.174	674.18	TraesCS7A01G474900	670.175	670.181	MADS-box transcription factor	PF00319: SRF-type transcription factor (DNA-binding and dimerisation domain)
	TraesCS7A02G475000	7A	670.236	670.243	TraesCS7A03G1150400	674.235	674.242	TraesCS7A01G475000	670.236	670.243	MADS-box transcription factor	PF00319: SRF-type transcription factor (DNA-binding and dimerisation domain); PF01486: K-box region
	TraesCS7A02G475100	7A	670.245	670.246	TraesCS7A03G1150700	674.243	674.244	TraesCS7A01G475100	670.245	670.246	MADS-box transcription factor 29	null
	TraesCS7A02G475200	7A	670.265	670.266	TraesCS7A03G1150900	674.262	674.263	TraesCS7A01G475200	670.265	670.266	Aspartic proteinase nepenthesin-1	PF14543: Xylanase inhibitor N-terminal; PF14541: Xylanase inhibitor C-terminal
	TraesCS7A02G475300	7A	670.283	670.283	TraesCS7A03G1151100	674.281	674.281	TraesCS7A01G475300	670.283	670.283	polyadenylate-binding protein 1-B-binding protein	null
	TraesCS7A02G475400	7A	670.528	670.538	TraesCS7A03G1151600	674.524	674.534	TraesCS7A01G475400	670.537	670.537	Nuclear transcription factor Y subunit C-2	PF00808: Histone-like transcription factor (CBF/NF-Y) and archaeal histone
	TraesCS7A02G475500	7A	670.554	670.555	TraesCS7A03G1152000	674.549	674.551	TraesCS7A01G475500	670.553	670.555	Polyadenylate-binding protein 1-B-binding protein	null
	TraesCS7A02G475600	7A	670.579	670.58	TraesCS7A03G1152200	675.172	675.173	TraesCS7A01G475600	670.579	670.58	Auxin response factor	PF02362: B3 DNA binding domain; PF06507: Auxin response factor		Phytohormone
	TraesCS7A02G475700	7A	670.733	670.734	TraesCS7A03G1152300	675.327	675.328	TraesCS7A01G475700	670.733	670.734	Auxin response factor	PF02362: B3 DNA binding domain; PF06507: Auxin response factor		Phytohormone
	TraesCS7A02G475800	7A	670.761	670.761	TraesCS7A03G1152500	675.355	675.355	TraesCS7A01G475800	670.761	670.761	Ethylene-responsive transcription factor, putative	null		Phytohormone
	TraesCS7A02G475900	7A	670.769	670.77	TraesCS7A03G1152900	675.363	675.364	TraesCS7A01G476600	670.814	670.815	ATP-dependent helicase/deoxyribonuclease subunit B	null
	TraesCS7A02G476000	7A	670.771	670.772	TraesCS7A03G1153100	675.365	675.366	TraesCS7A01G476000	670.771	670.772	Replication protein A 32 kDa subunit-like protein	null
	TraesCS7A02G476100	7A	670.772	670.774	TraesCS7A03G1153200	675.366	675.368	TraesCS7A01G476400	670.81	670.811	F-box family protein	null
	TraesCS7A02G476200	7A	670.78	670.781	TraesCS7A03G1153300	675.374	675.375	TraesCS7A01G476200	670.78	670.781	BHLH transcription factor	null
	TraesCS7A02G476300	7A	670.8	670.8	TraesCS7A03G1153600	675.394	675.394	TraesCS7A01G476300	670.8	670.8	Transcription factor	null
	TraesCS7A02G476400	7A	670.81	670.811	TraesCS7A03G1153700	675.404	675.405	TraesCS7A01G476400LC	474.516	474.517	F-box family protein	null
	TraesCS7A02G476500	7A	670.812	670.814	TraesCS7A03G1153800	675.405	675.408	TraesCS7A01G476500	670.812	670.813	Replication protein A subunit	PF01336: OB-fold nucleic acid binding domain
	TraesCS7A02G476600	7A	670.814	670.815	TraesCS7A03G1154000	675.408	675.409	TraesCS7A01G476600LC	475.177	475.191	ATP-dependent helicase/deoxyribonuclease subunit B	null
	TraesCS7A02G476700	7A	670.822	670.825	TraesCS7A03G1154300	675.415	675.419	TraesCS7A01G476700	670.822	670.825	Receptor-kinase, putative	PF08263: Leucine rich repeat N-terminal domain; PF13855: Leucine rich repeat; PF12799: Leucine Rich repeats (2 copies); PF00069: Protein kinase domain
	TraesCS7A02G476800	7A	670.853	670.856	TraesCS7A03G1154400	675.447	675.45	TraesCS7A01G476800	670.853	670.856	Receptor-kinase, putative	PF13855: Leucine rich repeat; PF07714: Protein tyrosine kinase
	TraesCS7A02G476900	7A	670.865	670.865	TraesCS7A03G1154500	675.458	675.458	TraesCS7A01G476900	670.865	670.865	Capsular polysaccharide phosphotransferase SacB	null
	TraesCS7A02G477000	7A	670.889	670.89	TraesCS7A03G1154700	675.482	675.483	TraesCS7A01G477000	670.889	670.89	F-box family protein	PF03478: Protein of unknown function (DUF295)
	TraesCS7A02G477100	7A	670.946	670.947	TraesCS7A03G1155100	675.539	675.54	TraesCS7A01G477100	670.946	670.947	Peroxidase	PF00141: Peroxidase
	TraesCS7A02G477200	7A	670.956	670.958	TraesCS7A03G1155200	675.549	675.551	TraesCS7A01G477200	670.956	670.958	F-box and associated interaction domains-containing protein	null
	TraesCS7A02G477300	7A	670.96	670.963	TraesCS7A03G1155300	675.552	675.556	TraesCS7A01G477300	670.96	670.963	Ubiquitin conjugation factor E4, putative	PF10408: Ubiquitin elongating factor core; PF04564: U-box domain
	TraesCS7A02G477400	7A	671.073	671.076	TraesCS7A03G1155500	675.666	675.669	TraesCS7A01G477400	671.073	671.076	WAT1-related protein	PF00892: EamA-like transporter family
	TraesCS7A02G477500	7A	671.12	671.126	TraesCS7A03G1155600	675.712	675.717	TraesCS7A01G477500	671.122	671.126	WAT1-related protein	PF00892: EamA-like transporter family
	TraesCS7A02G477700	7A	671.19	671.191	TraesCS7A03G1156200	675.784	675.785	TraesCS7A01G477700	671.19	671.191	Myb/SANT-like DNA-binding domain protein	PF12776: Myb/SANT-like DNA-binding domain		MYB
	TraesCS7A02G477800	7A	671.201	671.201	TraesCS7A03G1156500	675.795	675.796	TraesCS7A01G477800	671.201	671.201	Capsular polysaccharide phosphotransferase SacB	null
	TraesCS7A02G477900	7A	671.219	671.22	TraesCS7A03G1156600	675.813	675.814	TraesCS7A01G477900	671.219	671.22	Glutathione S-transferase	PF13417: Glutathione S-transferase, N-terminal domain; PF00043: Glutathione S-transferase, C-terminal domain
	TraesCS7A02G478000	7A	671.306	671.311	TraesCS7A03G1156700	675.899	675.904	TraesCS7A01G478000	671.306	671.311	UDP-glycosyltransferase	PF00201: UDP-glucoronosyl and UDP-glucosyl transferase
	TraesCS7A02G478100	7A	671.413	671.418	TraesCS7A03G1157800	676.005	676.011	TraesCS7A01G478100	671.413	671.418	Glyceraldehyde-3-phosphate dehydrogenase	PF00044: Glyceraldehyde 3-phosphate dehydrogenase, NAD binding domain; PF02800: Glyceraldehyde 3-phosphate dehydrogenase, C-terminal domain
	TraesCS7A02G478200	7A	671.42	671.421	TraesCS7A03G1157900	676.013	676.013	TraesCS7A01G478200	671.42	671.42	Ring finger protein, putative	PF13639: Ring finger domain
	TraesCS7A02G478300	7A	671.423	671.428	TraesCS7A03G1158000	676.015	676.02	TraesCS7A01G478300	671.423	671.425	NBS-LRR-like resistance protein	PF00931: NB-ARC domain
	TraesCS7A02G478500	7A	671.446	671.459	TraesCS7A03G1158100	676.039	676.052	TraesCS7A01G478500	671.446	671.459	Pleiotropic drug resistance ABC transporter	PF14510: ABC-transporter extracellular N-terminal; PF00005: ABC transporter; PF01061: ABC-2 type transporter; PF08370: Plant PDR ABC transporter associated
	TraesCS7A02G478600	7A	671.467	671.476	TraesCS7A03G1158400	676.06	676.069	TraesCS7A01G478600	671.467	671.476	DUF21 domain-containing protein	PF01595: Domain of unknown function DUF21
	TraesCS7A02G478700	7A	671.483	671.484	TraesCS7A03G1158600	676.076	676.077	TraesCS7A01G478700	671.483	671.484	VQ motif family protein	PF05678: VQ motif
	TraesCS7A02G478800	7A	671.499	671.501	TraesCS7A03G1158700	676.092	676.093	TraesCS7A01G478800	671.499	671.501	Mediator of RNA polymerase II transcription subunit 11	null
	TraesCS7A02G478900	7A	671.521	671.523	TraesCS7A03G1158900	676.113	676.115	TraesCS7A01G478900	671.521	671.523	Heptaprenylglyceryl phosphate synthase	null
	TraesCS7A02G479000	7A	671.781	671.782	TraesCS7A03G1159300	676.371	676.371	TraesCS7A01G479000	671.781	671.782	Cyclin-D5-3	null
	TraesCS7A02G479100	7A	671.847	671.851	TraesCS7A03G1159500	676.437	676.441	TraesCS7A01G479100	671.848	671.851	PLATZ transcription factor family protein	PF04640: PLATZ transcription factor
	TraesCS7A02G479200	7A	671.926	671.929	TraesCS7A03G1159600	676.515	676.518	TraesCS7A01G479200	671.926	671.929	Thioredoxin	PF00085: Thioredoxin
	TraesCS7A02G479300	7A	671.937	671.938	TraesCS7A03G1159700	676.526	676.527	TraesCS7A01G479300	671.937	671.938	Ferredoxin--NADP reductase 2	null
	TraesCS7A02G479400	7A	672.006	672.007	TraesCS7A03G1160900	676.595	676.596	TraesCS7A01G479400	672.006	672.007	NADH-ubiquinone oxidoreductase chain 4	null
	TraesCS7A02G479500	7A	672.009	672.009	TraesCS7A03G1161000	676.598	676.598	TraesCS7A01G479500	672.009	672.009	Phosphotransferase	PF00349: Hexokinase
	TraesCS7A02G479600	7A	672.014	672.017	TraesCS7A03G1161200	676.603	676.606	TraesCS7A01G479600	672.014	672.016	Ureide permease-like protein	PF07168: Ureide permease
	TraesCS7A02G479700	7A	672.02	672.023	TraesCS7A03G1161300	676.61	676.612	TraesCS7A01G479700	672.021	672.023	Ureide permease-like protein	PF07168: Ureide permease
	TraesCS7A02G479800	7A	672.025	672.03	TraesCS7A03G1161400	676.614	676.619	TraesCS7A01G479800	672.025	672.029	Translation initiation factor IF-2, putative	PF00009: Elongation factor Tu GTP binding domain
	TraesCS7A02G479900	7A	672.042	672.046	TraesCS7A03G1161600	676.631	676.635	TraesCS7A01G479900	672.042	672.046	rRNA 2'-O-methyltransferase fibrillarin 2	PF01269: Fibrillarin
	TraesCS7A02G480100	7A	672.07	672.076	TraesCS7A03G1161800	676.659	676.665	TraesCS7A01G480100	672.07	672.076	Copper-transporting ATPase	PF00403: Heavy-metal-associated domain; PF00122: E1-E2 ATPase; PF00702: haloacid dehalogenase-like hydrolase
	TraesCS7A02G480200	7A	672.149	672.149	TraesCS7A03G1161900	676.744	676.745	TraesCS7A01G480200	672.149	672.149	F-box protein	null
	TraesCS7A02G480300	7A	672.153	672.154	TraesCS7A03G1162000	676.748	676.749	TraesCS7A01G480300	672.153	672.153	F-box protein	PF00646: F-box domain
	TraesCS7A02G480400	7A	672.316	672.318	TraesCS7A03G1162700	676.911	676.912	TraesCS7A01G480400	672.316	672.317	F-box protein	PF00646: F-box domain
Qphs.hbaas-7B.1	TraesCS7B02G007700	7B	4.20208	4.20234	TraesCS7B03G0018100	4.53346	4.53372	TraesCS7B01G007700	4.20212	4.20232	Inhibitor protein	PF00280: Potato inhibitor I family
	TraesCS7B02G007800	7B	4.31204	4.31871	TraesCS7B03G0018200	4.64609	4.65277	TraesCS7B01G007800	4.31249	4.31735	Triose-phosphate transporter family protein	PF03151: Triose-phosphate Transporter family
	TraesCS7B02G007906	7B	4.60359	4.60431	TraesCS7B03G0018700	4.93906	4.93979	-	-	-	null	null
	TraesCS7B02G007900	7B	4.61402	4.61474	TraesCS7B03G0018800	4.9495	4.95021	TraesCS7B01G007900	4.61402	4.61474	Glutamyl-tRNA(Gln) amidotransferase subunit B, chloroplastic/mitochondrial	null
	TraesCS7B02G008000	7B	4.89471	4.89849	TraesCS7B03G0019200	5.22804	5.23182	TraesCS7B01G008000	4.89685	4.89826	Midasin	null
	TraesCS7B02G008100	7B	4.90126	4.90422	TraesCS7B03G0019300	5.23459	5.23755	TraesCS7B01G008100	4.90165	4.90411	Proteasome subunit beta type	PF00227: Proteasome subunit
	TraesCS7B02G008200	7B	4.90799	4.91195	TraesCS7B03G0019400	5.24132	5.24528	TraesCS7B01G008200	4.90857	4.9118	Alpha/beta-hydrolase superfamily protein	PF05057: Putative serine esterase (DUF676)
	TraesCS7B02G008300	7B	5.05453	5.05872	TraesCS7B03G0019500	5.38763	5.39181	TraesCS7B01G008300	5.05476	5.05866	Thiopurine S-methyltransferase, putative	PF05724: Thiopurine S-methyltransferase (TPMT)
	TraesCS7B02G008400	7B	5.05885	5.06274	TraesCS7B03G0019600	5.39194	5.39584	TraesCS7B01G008400	5.05901	5.06117	F-box protein	null
	TraesCS7B02G008500	7B	5.19466	5.19913	TraesCS7B03G0020300	5.52657	5.53104	TraesCS7B01G008500	5.19463	5.19938	NBS-LRR-like resistance protein	PF00931: NB-ARC domain
	TraesCS7B02G008600	7B	5.21547	5.22005	TraesCS7B03G0020400	5.54739	5.55197	TraesCS7B01G008600	5.21656	5.2197	NBS-LRR-like resistance protein	PF00931: NB-ARC domain
	TraesCS7B02G008700	7B	5.2668	5.26967	TraesCS7B03G0020700	5.59755	5.60042	TraesCS7B01G008700	5.26762	5.26965	Disease resistance protein (TIR-NBS-LRR class) family	PF00931: NB-ARC domain
	TraesCS7B02G008800	7B	5.28108	5.28587	TraesCS7B03G0020800	5.61167	5.61646	TraesCS7B01G008800	5.28237	5.2853	NBS-LRR-like resistance protein	PF00931: NB-ARC domain
	TraesCS7B02G008900	7B	5.31688	5.32294	TraesCS7B03G0020900	5.64753	5.65359	TraesCS7B01G008900	5.31691	5.323	NBS-LRR-like resistance protein	PF00931: NB-ARC domain
	TraesCS7B02G009000	7B	5.5032	5.50455	TraesCS7B03G0021400	5.83256	5.83391	TraesCS7B01G009000	5.5032	5.50455	Disease resistance protein (NBS-LRR class) family	PF00931: NB-ARC domain
	TraesCS7B02G009100	7B	5.50859	5.51268	TraesCS7B03G0021800	5.83795	5.84204	TraesCS7B01G009100	5.51017	5.5123	Disease resistance protein (TIR-NBS-LRR class) family	PF00931: NB-ARC domain
	TraesCS7B02G009200	7B	5.51396	5.52116	TraesCS7B03G0022000	5.84332	5.85052	TraesCS7B01G009200	5.51436	5.52092	Mitogen-activated protein kinase	PF00069: Protein kinase domain
	TraesCS7B02G009300	7B	5.91583	5.92316	TraesCS7B03G0022100	6.24228	6.24962	TraesCS7B01G009300	5.91972	5.92308	AT4g33690/T16L1_180	null
	TraesCS7B02G009400	7B	5.9274	5.92926	TraesCS7B03G0022300	6.25385	6.25571	TraesCS7B01G009400LC	3.71721	3.71788	Armadillo repeat-containing protein 8	null
	TraesCS7B02G009500	7B	5.98156	5.99972	TraesCS7B03G0022700	6.30706	6.32506	TraesCS7B01G009500	5.98187	5.99972	Agamous MADS-box transcription factor	PF00319: SRF-type transcription factor (DNA-binding and dimerisation domain); PF01486: K-box region
	TraesCS7B02G009600	7B	6.00298	6.00335	TraesCS7B03G0022800	6.32832	6.32869	TraesCS7B01G009600	6.00298	6.00335	MADS-box transcription factor	PF00319: SRF-type transcription factor (DNA-binding and dimerisation domain)
	TraesCS7B02G009700	7B	6.03305	6.03476	TraesCS7B03G0022900	6.35799	6.3597	TraesCS7B01G009700	6.03341	6.03434	F-box family protein	PF03478: Protein of unknown function (DUF295)
	TraesCS7B02G009800	7B	6.06613	6.0787	TraesCS7B03G0023000	6.39098	6.40289	TraesCS7B01G009800	6.06656	6.07866	Agamous MADS-box transcription factor	PF00319: SRF-type transcription factor (DNA-binding and dimerisation domain); PF01486: K-box region
	TraesCS7B02G009900	7B	6.0814	6.0888	TraesCS7B03G0023100	6.40559	6.41299	TraesCS7B01G009900	6.08152	6.08286	AGAMOUS MADS box factor transcription factor	PF00319: SRF-type transcription factor (DNA-binding and dimerisation domain); PF01486: K-box region
	TraesCS7B02G010000	7B	6.15003	6.15416	TraesCS7B03G0023400	6.48904	6.49316	TraesCS7B01G010000	6.15009	6.15418	Protein SIP5	null
	TraesCS7B02G010100	7B	6.1769	6.18037	TraesCS7B03G0023500	6.51591	6.51937	TraesCS7B01G010100	6.17747	6.17998	Protein IQ-DOMAIN 1	null
	TraesCS7B02G010200	7B	6.23331	6.237	TraesCS7B03G0023700	6.57231	6.57601	TraesCS7B01G010200	6.23331	6.23667	Protein CHAPERONE-LIKE PROTEIN OF POR1, chloroplastic	PF11833: Protein CHAPERONE-LIKE PROTEIN OF POR1-like
	TraesCS7B02G010300	7B	6.36949	6.37276	TraesCS7B03G0024200	6.70849	6.71177	TraesCS7B01G010300	6.36992	6.37247	Post-GPI attachment to proteins factor 3	PF04080: Per1-like
	TraesCS7B02G010400	7B	6.3913	6.3955	TraesCS7B03G0024600	6.7303	6.73451	TraesCS7B01G010400	6.39395	6.39536	Transferase family protein	PF02458: Transferase family
	TraesCS7B02G010500	7B	6.74737	6.75325	TraesCS7B03G0025200	7.0848	7.09067	TraesCS7B01G010500	6.74742	6.75305	p-loop containing nucleoside triphosphate hydrolases superfamily protein	PF00004: ATPase family associated with various cellular activities (AAA)		SNP
	TraesCS7B02G010600	7B	6.79703	6.79729	TraesCS7B03G0025300	7.13395	7.1342	TraesCS7B01G010600	6.79703	6.79729	CLAVATA3/ESR (CLE)-related protein 1	null
	TraesCS7B02G010700	7B	6.83434	6.83527	TraesCS7B03G0025500	7.17087	7.1718	TraesCS7B01G010700	6.8345	6.83521	GDSL esterase/lipase	PF13472: GDSL-like Lipase/Acylhydrolase family
	TraesCS7B02G010800	7B	6.92101	6.92127	TraesCS7B03G0025800	7.2536	7.25386	TraesCS7B01G010800	6.92101	6.92127	CLAVATA3/ESR (CLE)-related protein 2	null
	TraesCS7B02G010900	7B	6.94352	6.94416	TraesCS7B03G0026000	7.27587	7.27651	TraesCS7B01G010900	6.94327	6.94419	Divalent ion symporter	null
	TraesCS7B02G011000	7B	6.95214	6.97794	TraesCS7B03G0026100	7.28429	7.31008	TraesCS7B01G011000	6.95214	6.97794	Crossover junction endonuclease mus81	PF02732: ERCC4 domain
	TraesCS7B02G011100	7B	7.03096	7.03186	TraesCS7B03G0027000	7.36312	7.36402	TraesCS7B01G011100	7.03096	7.03186	Acidic endochitinase	PF00704: Glycosyl hydrolases family 18
	TraesCS7B02G011200	7B	7.03721	7.03844	TraesCS7B03G0027100	7.36937	7.37061	TraesCS7B01G011200	7.03737	7.03837	Short-chain dehydrogenase/reductase	PF13561: Enoyl-(Acyl carrier protein) reductase
	TraesCS7B02G011300	7B	7.30637	7.31155	TraesCS7B03G0028300	7.63499	7.64018	TraesCS7B01G011300	7.30637	7.31155	Acidic endochitinase	PF00704: Glycosyl hydrolases family 18
	TraesCS7B02G011400	7B	7.35013	7.35102	TraesCS7B03G0028700	7.84804	7.84893	TraesCS7B01G011400	7.35013	7.35102	Acidic endochitinase	PF00704: Glycosyl hydrolases family 18
	TraesCS7B02G011500	7B	7.35684	7.35824	TraesCS7B03G0028800	7.85476	7.85616	TraesCS7B01G011500	7.35703	7.35818	GDSL esterase/lipase	PF00657: GDSL-like Lipase/Acylhydrolase
	TraesCS7B02G011600	7B	7.3654	7.36762	TraesCS7B03G0029000	7.86332	7.86554	TraesCS7B01G011600	7.36545	7.36738	GDSL esterase/lipase	PF00657: GDSL-like Lipase/Acylhydrolase
	TraesCS7B02G011700	7B	7.4412	7.44151	TraesCS7B03G0029100	7.93912	7.93943	TraesCS7B01G011700	7.4412	7.44151	Transcription elongation factor 1	PF05129: Transcription elongation factor Elf1 like		Transcription elongation factor
	TraesCS7B02G011800	7B	7.54152	7.5429	TraesCS7B03G0029200	8.03943	8.04081	TraesCS7B01G011800	7.54152	7.5429	F-box protein family-like	null
	TraesCS7B02G011900	7B	7.55848	7.56078	TraesCS7B03G0029400	8.23908	8.24138	TraesCS7B01G011900	7.55872	7.56067	actin cross-linking protein (DUF569)	PF04601: Domain of unknown function (DUF569)
	TraesCS7B02G012000	7B	7.71554	7.7177	TraesCS7B03G0029500	8.39614	8.39829	TraesCS7B01G012000	7.71551	7.71767	Actin cross-linking protein, putative (DUF569)	PF04601: Domain of unknown function (DUF569)
	TraesCS7B02G012100	7B	7.7279	7.72824	TraesCS7B03G0029600	8.4085	8.40883	TraesCS7B01G012100	7.7279	7.72824	Transcription elongation factor 1-like protein	PF05129: Transcription elongation factor Elf1 like		Transcription elongation factor
	TraesCS7B02G012200	7B	7.73039	7.73237	TraesCS7B03G0029700	8.41099	8.41297	TraesCS7B01G012200	7.73044	7.73241	Actin cross-linking protein, putative (DUF569)	PF04601: Domain of unknown function (DUF569)
	TraesCS7B02G012300	7B	8.364	8.3673	TraesCS7B03G0030000	9.04004	9.04333	TraesCS7B01G012300	8.364	8.3673	F-box family protein	PF03478: Protein of unknown function (DUF295)
	TraesCS7B02G012400	7B	8.51979	8.5267	TraesCS7B03G0030400	9.19487	9.20178	TraesCS7B01G012400	8.52	8.52603	Sulfotransferase	null
	TraesCS7B02G012500	7B	8.85929	8.8636	TraesCS7B03G0030600	9.53285	9.53716	TraesCS7B01G012500	8.85936	8.86348	Nuclear nucleic acid-binding protein C1D	null
	TraesCS7B02G012600	7B	8.86554	8.86843	TraesCS7B03G0030800	9.53875	9.54164	TraesCS7B01G012600	8.86504	8.86849	WRKY family transcription factor	PF03106: WRKY DNA -binding domain
	TraesCS7B02G012700	7B	8.88092	8.88962	TraesCS7B03G0030900	9.55413	9.56283	TraesCS7B01G012700	8.88112	8.88951	Long-Chain Acyl-CoA Synthetase	PF00501: AMP-binding enzyme
	TraesCS7B02G012800	7B	8.91714	8.9176	TraesCS7B03G0031000	9.59035	9.5908	TraesCS7B01G012800	8.91709	8.9176	Non-specific lipid-transfer protein	PF00234: Protease inhibitor/seed storage/LTP family
	TraesCS7B02G012884	7B	8.92856	8.92903	TraesCS7B03G0031100	9.60176	9.60224	-	-	-	null	null
	TraesCS7B02G012900	7B	8.93238	8.93382	TraesCS7B03G0031200	9.60558	9.60702	TraesCS7B01G012900	8.93249	8.93378	hydroxysteroid dehydrogenase 3	PF00106: short chain dehydrogenase
Qphs.hbaas-7B.2	TraesCS7B02G049700	7B	50.9774	50.9784	TraesCS7B03G0135100	53.402	53.4031	TraesCS7B01G049700	50.9774	50.9784	BTB/POZ and MATH domain-containing protein 2	PF00651: BTB/POZ domain
	TraesCS7B02G049800	7B	51.0581	51.0587	TraesCS7B03G0135300	53.4824	53.483	TraesCS7B01G049800	51.0583	51.0587	Cortactin-binding protein 2	null
	TraesCS7B02G049900	7B	51.0605	51.0611	TraesCS7B03G0135500	53.4848	53.4854	TraesCS7B01G049900	51.0605	51.0611	Exocyst complex component, putative	PF03081: Exo70 exocyst complex subunit
	TraesCS7B02G050000	7B	51.0627	51.0662	TraesCS7B03G0135600	53.487	53.4905	TraesCS7B01G050000	51.0629	51.066	Calcineurin-like metallo-phosphoesterase superfamily protein, putative	null
	TraesCS7B02G050100	7B	51.0677	51.0887	TraesCS7B03G0135700	53.4917	53.5122	TraesCS7B01G050100	51.068	51.0887	Chromatin-remodeling factor CHD3	PF00385: Chromo (CHRromatin Organisation MOdifier) domain; PF00176: SNF2 family N-terminal domain; PF00271: Helicase conserved C-terminal domain; PF06465: Domain of Unknown Function (DUF1087); PF06461: Domain of Unknown Function (DUF1086)		Chromatin-remodeling factor
	TraesCS7B02G050200	7B	51.2663	51.2673	TraesCS7B03G0136000	53.6878	53.6888	TraesCS7B01G050200	51.2663	51.2673	Myb/SANT-like DNA-binding domain protein	PF12776: Myb/SANT-like DNA-binding domain		MYB
	TraesCS7B02G050300	7B	51.7649	51.7656	TraesCS7B03G0136200	54.1781	54.1789	TraesCS7B01G050300	51.7649	51.7656	Histone H2A	PF00125: Core histone H2A/H2B/H3/H4; PF16211: C-terminus of histone H2A
	TraesCS7B02G050400	7B	51.8848	51.8865	TraesCS7B03G0136400	54.2964	54.2981	TraesCS7B01G050400	51.8848	51.8865	Myb/SANT-like DNA-binding domain protein	null		MYB
	TraesCS7B02G050500	7B	52.3477	52.3504	TraesCS7B03G0136700	54.7574	54.7601	TraesCS7B01G050500	52.3481	52.3501	Bidirectional sugar transporter SWEET	PF03083: Sugar efflux transporter for intercellular exchange		SNP
	TraesCS7B02G050600	7B	52.6155	52.6176	TraesCS7B03G0136800	55.0234	55.0254	TraesCS7B01G050600	52.6158	52.6172	F-box family protein, putative	PF00646: F-box domain		SNP
	TraesCS7B02G050700	7B	52.6551	52.6561	TraesCS7B03G0137000	55.063	55.0639	TraesCS7B01G050700	52.6551	52.6561	Dirigent protein	PF01419: Jacalin-like lectin domain
	TraesCS7B02G050800	7B	52.6766	52.6773	TraesCS7B03G0137100	55.0844	55.0851	TraesCS7B01G050800	52.6767	52.6773	Dirigent protein	PF01419: Jacalin-like lectin domain
	TraesCS7B02G355600	7B	615.162	615.166	TraesCS7B03G0137400	55.3147	55.3191	TraesCS7B01G355600LC	355.723	355.729	Peptidyl-prolyl cis-trans isomerase-like protein	PF04641: Rtf2 RING-finger
	TraesCS7B02G050900	7B	52.9099	52.9115	TraesCS7B03G0137700	55.3177	55.3193	TraesCS7B01G050900	52.9103	52.9114	Peptidyl-prolyl cis-trans isomerase-like protein	PF04641: Rtf2 RING-finger
	TraesCS7B02G051000	7B	52.9513	52.9518	TraesCS7B03G0138000	55.3589	55.3593	TraesCS7B01G051000	52.9513	52.9518	30S ribosomal protein S7, putative	PF00177: Ribosomal protein S7p/S5e
	TraesCS7B02G051100	7B	52.9702	52.9706	TraesCS7B03G0138500	55.3777	55.3782	TraesCS7B01G051100	52.9702	52.9706	ATPase subunit 8	PF02326: Plant ATP synthase F0; PF06449: Mitochondrial domain of unknown function (DUF1082)
	TraesCS7B02G051188	7B	-	-	TraesCS7B03G0138900	55.8891	55.8903	-	-	-	null	null
	TraesCS7B02G051200	7B	53.6287	53.6303	TraesCS7B03G0139000	56.0338	56.0354	TraesCS7B01G051200	53.6287	53.6303	28S ribosomal S34, mitochondrial	null
	TraesCS7B02G051300	7B	53.6343	53.6363	TraesCS7B03G0139100	56.0394	56.0414	TraesCS7B01G051300	53.6346	53.6362	Protein POLAR LOCALIZATION DURING ASYMMETRIC DIVISION AND REDISTRIBUTION	null
	TraesCS7B02G051400	7B	53.6459	53.6527	TraesCS7B03G0139200	56.0509	56.0578	TraesCS7B01G051400	53.6462	53.6525	Ubiquitin carboxyl-terminal hydrolase, putative	PF00443: Ubiquitin carboxyl-terminal hydrolase
	TraesCS7B02G051500	7B	54.0482	54.0492	TraesCS7B03G0139600	56.4509	56.4518	TraesCS7B01G051500	54.0482	54.0492	NADH-ubiquinone oxidoreductase chain 6	PF00499: NADH-ubiquinone/plastoquinone oxidoreductase chain 6
	TraesCS7B02G051600	7B	54.0508	54.0511	TraesCS7B03G0139900	56.4535	56.4537	TraesCS7B01G051600	54.0508	54.0511	Photosystem I reaction center subunit IV	null
	TraesCS7B02G051700	7B	54.0641	54.0645	TraesCS7B03G0140500	56.4668	56.4671	TraesCS7B01G051700	54.0641	54.0645	Acetylcholine receptor subunit alpha	null
	TraesCS7B02G051800	7B	54.3108	54.3141	TraesCS7B03G0141200	56.7134	56.7167	TraesCS7B01G051800	54.3109	54.3134	Pentatricopeptide repeat-containing protein	PF13041: PPR repeat family; PF01535: PPR repeat; PF12854: PPR repeat
	TraesCS7B02G051900	7B	54.4959	54.5	TraesCS7B03G0141300	56.8961	56.9002	TraesCS7B01G051900	54.4959	54.4997	Formin-like protein	PF10409: C2 domain of PTEN tumour-suppressor protein
	TraesCS7B02G052000	7B	54.5012	54.5037	TraesCS7B03G0141400	56.9014	56.9039	TraesCS7B01G052000	54.5012	54.5037	F-box family protein	PF00646: F-box domain
	TraesCS7B02G052100	7B	54.5197	54.5202	TraesCS7B03G0141500	56.9199	56.9204	TraesCS7B01G052100	54.5197	54.5202	Alanine--tRNA ligase	null
	TraesCS7B02G052200	7B	54.7231	54.7288	TraesCS7B03G0141800	57.1223	57.128	TraesCS7B01G052200	54.7252	54.7286	Receptor-like protein kinase	PF08263: Leucine rich repeat N-terminal domain; PF00069: Protein kinase domain
	TraesCS7B02G052300	7B	54.788	54.7891	TraesCS7B03G0142100	57.1842	57.1853	TraesCS7B01G052300	54.7877	54.789	Thioredoxin	null
	TraesCS7B02G052400	7B	54.904	54.9066	TraesCS7B03G0142200	57.2997	57.3023	TraesCS7B01G052400	54.9043	54.9066	transmembrane protein, putative (DUF594)	PF13968: Domain of unknown function (DUF4220); PF04578: Protein of unknown function, DUF594
	TraesCS7B02G052500	7B	54.9233	54.9239	TraesCS7B03G0142400	57.3189	57.3195	TraesCS7B01G052500	54.9233	54.9239	GRF zinc finger family protein, expressed	null
	TraesCS7B02G052600	7B	55.0339	55.036	TraesCS7B03G0142500	57.4296	57.4317	TraesCS7B01G052600	55.034	55.0359	Cinnamoyl-CoA reductase	PF01370: NAD dependent epimerase/dehydratase family
	TraesCS7B02G052700	7B	55.065	55.0673	TraesCS7B03G0142900	57.4603	57.4625	TraesCS7B01G052700	55.0653	55.0671	Cinnamoyl-CoA reductase	PF01370: NAD dependent epimerase/dehydratase family
Qphs.hbaas-7B.3	TraesCS7B02G429700	7B	698.504	698.505	TraesCS7B03G1166000	708.195	708.197	TraesCS7B01G429700	698.504	698.505	Glycosyltransferase	PF00201: UDP-glucoronosyl and UDP-glucosyl transferase
	TraesCS7B02G429800	7B	698.653	698.656	TraesCS7B03G1167100	708.341	708.344	TraesCS7B01G429800	698.653	698.656	Methyltransferase-like	PF08241: Methyltransferase domain
	TraesCS7B02G429900	7B	698.683	698.685	TraesCS7B03G1167200	708.371	708.372	TraesCS7B01G429900	698.683	698.684	ATP-dependent zinc metalloprotease FtsH	PF14363: Domain associated at C-terminal with AAA; PF00004: ATPase family associated with various cellular activities (AAA)
	TraesCS7B02G430000	7B	698.857	698.858	TraesCS7B03G1167300	708.544	708.545	TraesCS7B01G430000	698.857	698.858	NHL domain protein	null
	TraesCS7B02G430100	7B	698.871	698.874	TraesCS7B03G1167400	708.558	708.561	TraesCS7B01G430100	698.871	698.873	F-box domain containing protein	null
	TraesCS7B02G430200	7B	698.882	698.884	TraesCS7B03G1167600	708.569	708.571	TraesCS7B01G430200	698.882	698.884	Disease resistance protein (NBS-LRR class) family	PF00931: NB-ARC domain
	TraesCS7B02G430300	7B	698.929	698.938	TraesCS7B03G1167700	708.614	708.624	TraesCS7B01G430300	698.934	698.938	Receptor-like protein kinase	PF00069: Protein kinase domain
	TraesCS7B02G430400	7B	698.974	698.977	TraesCS7B03G1167800	708.66	708.662	TraesCS7B01G430400	698.974	698.976	Glycosyltransferase	PF00201: UDP-glucoronosyl and UDP-glucosyl transferase
	TraesCS7B02G430500	7B	699.135	699.139	TraesCS7B03G1167900	708.816	708.82	TraesCS7B01G430500	699.135	699.139	Telomere repeat-binding factor like-protein	PF13921: Myb-like DNA-binding domain		MYB
	TraesCS7B02G430600	7B	699.14	699.143	TraesCS7B03G1168000	708.821	708.824	TraesCS7B01G430600	699.14	699.143	Methyltransferase-like	PF08241: Methyltransferase domain
	TraesCS7B02G430700	7B	699.149	699.156	TraesCS7B03G1168200	708.83	708.837	TraesCS7B01G430700	699.149	699.156	ENTH/ANTH/VHS superfamily protein	PF07651: ANTH domain
	TraesCS7B02G430800	7B	699.181	699.182	TraesCS7B03G1168600	708.861	708.863	TraesCS7B01G430800	699.181	699.182	Methyltransferase-like	PF08241: Methyltransferase domain
	TraesCS7B02G430900	7B	699.19	699.195	TraesCS7B03G1168800	708.871	708.875	TraesCS7B01G430900	699.19	699.195	Ribonuclease 3-like protein 3	PF00636: Ribonuclease III domain; PF14709: double strand RNA binding domain from DEAD END PROTEIN 1
	TraesCS7B02G431000	7B	699.362	699.363	TraesCS7B03G1169300	709.041	709.041	TraesCS7B01G431000	699.362	699.362	CRISPR-associated endonuclease Cas1	null
	TraesCS7B02G431100	7B	699.375	699.381	TraesCS7B03G1170000	709.053	709.059	TraesCS7B01G431100	699.374	699.383	Methyl-CpG-binding domain protein	PF01429: Methyl-CpG binding domain
	TraesCS7B02G431200	7B	699.389	699.389	TraesCS7B03G1170200	709.067	709.068	TraesCS7B01G431200	699.389	699.389	Puroindoline b	PF00234: Protease inhibitor/seed storage/LTP family
	TraesCS7B02G431300	7B	699.524	699.525	TraesCS7B03G1170500	709.201	709.202	TraesCS7B01G431300	699.524	699.525	tRNA synthetase class I (I, L, M and V) family protein	null
	TraesCS7B02G431400	7B	699.562	699.563	TraesCS7B03G1171100	709.239	709.24	TraesCS7B01G431400	699.562	699.563	HAD superfamily, subfamily IIIB acid phosphatase	null
	TraesCS7B02G431500	7B	699.822	699.839	TraesCS7B03G1171200	709.499	709.516	TraesCS7B01G431500	699.822	699.839	Transcription initiation factor TFIID subunit 1	PF09247: TATA box-binding protein binding; PF12157: Protein of unknown function (DUF3591); PF00439: Bromodomain
	TraesCS7B02G431600	7B	699.84	699.846	TraesCS7B03G1171400	709.517	709.523	TraesCS7B01G431600	699.84	699.843	XH/XS domain-containing family protein	PF03470: XS zinc finger domain; PF03468: XS domain; PF03469: XH domain
	TraesCS7B02G431700	7B	699.91	699.924	TraesCS7B03G1171500	709.587	709.601	TraesCS7B01G431700	699.91	699.923	Transcription initiation factor TFIID subunit 1	PF09247: TATA box-binding protein binding; PF12157: Protein of unknown function (DUF3591); PF00240: Ubiquitin family; PF00439: Bromodomain
	TraesCS7B02G431800	7B	699.928	699.932	TraesCS7B03G1171700	709.605	709.609	TraesCS7B01G431800	699.928	699.932	transmembrane protein	null
	TraesCS7B02G431900	7B	699.954	699.955	TraesCS7B03G1171800	709.63	709.631	TraesCS7B01G431900	699.954	699.954	Protein PLANT CADMIUM RESISTANCE 2	PF04749: PLAC8 family
	TraesCS7B02G432000	7B	700.084	700.099	TraesCS7B03G1171900	709.76	709.774	TraesCS7B01G432000	700.084	700.099	DUF1645 family protein	PF07816: Protein of unknown function (DUF1645)
	TraesCS7B02G432100	7B	700.184	700.185	TraesCS7B03G1172000	709.859	709.859	TraesCS7B01G432100	700.184	700.185	Sterile alpha motif (SAM) domain-containing protein	null
	TraesCS7B02G432200	7B	700.386	700.39	TraesCS7B03G1173200	710.058	710.062	TraesCS7B01G432200	700.386	700.39	disease resistance protein (TIR-NBS-LRR class)	null
	TraesCS7B02G432300	7B	700.393	700.396	TraesCS7B03G1173400	710.065	710.068	TraesCS7B01G432300	700.393	700.396	NF-X1-type zinc finger protein NFXL1	PF01422: NF-X1 type zinc finger
	TraesCS7B02G432400	7B	700.403	700.417	TraesCS7B03G1173600	710.075	710.088	TraesCS7B01G432400	700.404	700.417	Isoleucine--tRNA ligase	PF00133: tRNA synthetases class I (I, L, M and V); PF08264: Anticodon-binding domain of tRNA
	TraesCS7B02G432500	7B	700.419	700.431	TraesCS7B03G1173700	710.09	710.102	TraesCS7B01G432500LC	454.567	454.567	Mis12 protein	PF05859: Mis12 protein
	TraesCS7B02G432600	7B	700.44	700.44	TraesCS7B03G1173900	710.112	710.112	TraesCS7B01G432600	700.44	700.44	Rotundifolia-like protein	PF08137: DVL family
	TraesCS7B02G432800	7B	700.551	700.552	TraesCS7B03G1174400	710.223	710.223	TraesCS7B01G432800	700.551	700.552	Rotundifolia-like protein	PF08137: DVL family
	TraesCS7B02G432900	7B	700.57	700.579	TraesCS7B03G1174700	710.241	710.25	TraesCS7B01G432900	700.571	700.579	Sugar transporter	PF00083: Sugar (and other) transporter
	TraesCS7B02G433000	7B	700.682	700.682	TraesCS7B03G1175000	710.351	710.352	TraesCS7B01G433000	700.682	700.682	Calcium-binding protein	PF13833: EF-hand domain pair
	TraesCS7B02G433100	7B	700.724	700.724	TraesCS7B03G1175200	710.393	710.394	TraesCS7B01G433100	700.724	700.724	Calcium-binding protein	PF13833: EF-hand domain pair
	TraesCS7B02G433200	7B	700.736	700.736	TraesCS7B03G1175400	710.405	710.405	TraesCS7B01G433200	700.736	700.736	Calcium-binding protein	PF13202: EF hand; PF13833: EF-hand domain pair
	TraesCS7B02G433300	7B	700.814	700.819	TraesCS7B03G1175600	710.482	710.487	TraesCS7B01G433300	700.814	700.819	Protein OS-9	PF07915: Glucosidase II beta subunit-like protein
	TraesCS7B02G433400	7B	700.827	700.828	TraesCS7B03G1175900	710.495	710.496	TraesCS7B01G433400	700.827	700.828	Amino acid transporter-like protein	PF01490: Transmembrane amino acid transporter protein
	TraesCS7B02G433500	7B	700.83	700.838	TraesCS7B03G1176100	710.498	710.506	TraesCS7B01G433500	700.829	700.838	WD40 repeat-like protein	PF12894: Anaphase-promoting complex subunit 4 WD40 domain; PF00400: WD domain, G-beta repeat; PF04192: Utp21 specific WD40 associated putative domain		SNP
	TraesCS7B02G433600	7B	700.903	700.904	TraesCS7B03G1176500	710.571	710.572	TraesCS7B01G433600	700.903	700.905	FBD-associated F-box protein	null
	TraesCS7B02G433700	7B	701.172	701.178	TraesCS7B03G1176700	710.839	710.846	TraesCS7B01G433700	701.172	701.178	S-acyltransferase	PF12796: Ankyrin repeats (3 copies); PF01529: DHHC palmitoyltransferase
	TraesCS7B02G433800	7B	701.186	701.191	TraesCS7B03G1176800	710.853	710.858	TraesCS7B01G433800	701.186	701.191	Pyrophosphate-energized vacuolar membrane proton pump	PF03030: Inorganic H+ pyrophosphatase
	TraesCS7B02G433900	7B	701.203	701.206	TraesCS7B03G1177000	710.87	710.874	TraesCS7B01G433900	701.204	701.206	Er membrane protein complex subunit 7-like protein	PF09430: Protein of unknown function (DUF2012)
	TraesCS7B02G434000	7B	701.207	701.211	TraesCS7B03G1177100	710.874	710.878	TraesCS7B01G434000	701.207	701.211	Purple acid phosphatase	PF16656: Purple acid Phosphatase, N-terminal domain; PF00149: Calcineurin-like phosphoesterase; PF14008: Iron/zinc purple acid phosphatase-like protein C
	TraesCS7B02G434100	7B	701.215	701.219	TraesCS7B03G1177200	710.882	710.887	TraesCS7B01G434100	701.215	701.219	Purple acid phosphatase	PF16656: Purple acid Phosphatase, N-terminal domain; PF00149: Calcineurin-like phosphoesterase; PF14008: Iron/zinc purple acid phosphatase-like protein C
	TraesCS7B02G434200	7B	701.286	701.289	TraesCS7B03G1177400	710.954	710.956	TraesCS7B01G434200	701.286	701.288	Cytochrome P450	PF00067: Cytochrome P450
	TraesCS7B02G434300	7B	701.332	701.34	TraesCS7B03G1177800	711	711.007	TraesCS7B01G434300	701.332	701.34	Sucrose phosphate synthase	PF00862: Sucrose synthase; PF00534: Glycosyl transferases group 1; PF05116: Sucrose-6F-phosphate phosphohydrolase
	TraesCS7B02G434400	7B	701.407	701.41	TraesCS7B03G1177900	711.074	711.078	TraesCS7B01G434400	701.408	701.41	Heptahelical transmembrane protein ADIPOR1	PF03006: Haemolysin-III related
	TraesCS7B02G434500	7B	701.637	701.642	TraesCS7B03G1178300	711.371	711.375	TraesCS7B01G434500	701.637	701.641	Formamidopyrimidine-DNA glycosylase	PF01149: Formamidopyrimidine-DNA glycosylase N-terminal domain; PF06831: Formamidopyrimidine-DNA glycosylase H2TH domain
	TraesCS7B02G434600	7B	701.645	701.649	TraesCS7B03G1178500	711.378	711.383	TraesCS7B01G434600	701.645	701.649	FBD-associated F-box protein	null
	TraesCS7B02G434700	7B	701.869	701.877	TraesCS7B03G1178600	711.602	711.61	TraesCS7B01G434700	701.869	701.872	NF-X1-type zinc finger protein NFXL1	PF01422: NF-X1 type zinc finger
	TraesCS7B02G434800	7B	701.902	701.905	TraesCS7B03G1178700	711.636	711.638	TraesCS7B01G434800	701.903	701.905	F-box family protein	PF08387: FBD
	TraesCS7B02G434900	7B	701.922	701.925	TraesCS7B03G1178800	711.656	711.658	TraesCS7B01G434900	701.922	701.925	F-box family protein	PF08387: FBD
	TraesCS7B02G435000	7B	701.935	701.938	TraesCS7B03G1178900	711.668	711.671	TraesCS7B01G435000	701.936	701.938	F-box family protein	null
	TraesCS7B02G435100	7B	701.991	701.994	TraesCS7B03G1179000	711.725	711.727	TraesCS7B01G435100	701.991	701.994	F-box family protein	PF08387: FBD
	TraesCS7B02G435200	7B	702.141	702.142	TraesCS7B03G1179400	711.874	711.876	TraesCS7B01G435200	702.141	702.142	F-box family protein	PF08387: FBD
	TraesCS7B02G435400	7B	702.225	702.227	TraesCS7B03G1179600	711.959	711.961	TraesCS7B01G435400	702.225	702.227	F-box/RNI/FBD-like domains-containing protein, putative isoform 1	null
	TraesCS7B02G435500	7B	702.234	702.234	TraesCS7B03G1179800	711.967	711.968	TraesCS7B01G435500	702.234	702.234	Branched-chain-amino-acid aminotransferase 6	null
	TraesCS7B02G435600	7B	702.245	702.247	TraesCS7B03G1179900	711.978	711.98	TraesCS7B01G435600	702.245	702.246	Pentatricopeptide repeat superfamily protein	null
	TraesCS7B02G435700	7B	702.321	702.325	TraesCS7B03G1180200	712.054	712.058	TraesCS7B01G435700	702.321	702.325	30S ribosomal protein S5	PF00333: Ribosomal protein S5, N-terminal domain; PF03719: Ribosomal protein S5, C-terminal domain
	TraesCS7B02G435800	7B	702.325	702.333	TraesCS7B03G1180300	712.058	712.067	TraesCS7B01G435800	702.325	702.333	DNA-directed RNA polymerase family protein	PF01193: RNA polymerase Rpb3/Rpb11 dimerisation domain; PF01000: RNA polymerase Rpb3/RpoA insert domain
	TraesCS7B02G435900	7B	702.453	702.455	TraesCS7B03G1180800	712.186	712.188	TraesCS7B01G435900	702.453	702.455	Actin-related protein 2/3 complex subunit 3	PF04062: ARP2/3 complex ARPC3 (21 kDa) subunit
	TraesCS7B02G436000	7B	702.474	702.475	TraesCS7B03G1181100	712.208	712.209	TraesCS7B01G436000	702.475	702.475	F-box/RNI-like superfamily protein	PF08387: FBD
	TraesCS7B02G436100	7B	702.502	702.503	TraesCS7B03G1181700	712.236	712.236	TraesCS7B01G436100LC	460.549	460.55	Two-component response regulator	null
	TraesCS7B02G436200	7B	702.527	702.528	TraesCS7B03G1181800	712.261	712.261	TraesCS7B01G436200	702.527	702.528	DNA topoisomerase	null
	TraesCS7B02G436300	7B	702.529	702.531	TraesCS7B03G1181900	712.262	712.265	TraesCS7B01G436300	702.529	702.531	F-box/RNI-like superfamily protein	null
	TraesCS7B02G436400	7B	702.535	702.536	TraesCS7B03G1182100	712.269	712.27	TraesCS7B01G436400	702.535	702.536	Calcium-dependent lipid-binding domain protein	PF00168: C2 domain
	TraesCS7B02G436500	7B	702.623	702.626	TraesCS7B03G1182200	712.356	712.36	TraesCS7B01G436500	702.623	702.623	Charged multivesicular body protein 1	PF03357: Snf7
	TraesCS7B02G436600	7B	702.645	702.647	TraesCS7B03G1182400	712.379	712.38	TraesCS7B01G436600LC	460.604	460.608	Bifunctional inhibitor/lipid-transfer protein/seed storage 2S albumin-like protein	PF14547: Hydrophobic seed protein
	TraesCS7B02G436700	7B	702.648	702.649	TraesCS7B03G1182500	712.382	712.383	TraesCS7B01G436700	702.648	702.649	Bifunctional inhibitor/lipid-transfer protein/seed storage 2S albumin-like protein	PF14547: Hydrophobic seed protein
	TraesCS7B02G436800	7B	702.854	702.854	TraesCS7B03G1182800	712.587	712.588	TraesCS7B01G436800LC	460.632	460.632	Calcium-dependent lipid-binding domain protein	PF00168: C2 domain
	TraesCS7B02G436900	7B	703.165	703.168	TraesCS7B03G1183100	712.897	712.9	TraesCS7B01G436900	703.165	703.168	TNF receptor-associated factor family protein	PF02176: TRAF-type zinc finger
	TraesCS7B02G437000	7B	703.245	703.248	TraesCS7B03G1183200	712.977	712.98	TraesCS7B01G437000	703.246	703.247	TNF receptor-associated factor family protein	PF02176: TRAF-type zinc finger
	TraesCS7B02G437100	7B	703.299	703.307	TraesCS7B03G1183600	713.029	713.037	TraesCS7B01G437100	703.299	703.307	Transcriptional corepressor SEUSS	PF01803: LIM-domain binding protein
90 candidate genes were in red color.

## Sheet: Table S9
Table S9. Expression profiles of candidate and confirmed genes associated with pre-harvest sprouting (PHS) tolerance.
Gene ID (v1.1)	Root (n=77)	Stem (n=7)	Leaf (n=148)	Spike (n=80)	Grain (n=109)	Embryo proper (n=3)	Endosperm (n=3)	Aleurone layer (n=12)	Genes or homologs related to PHS tolerance
TraesCS1A02G022500	3.21271	6.2978	2.25025	1.70253	3.28438	0	0	5.48956
TraesCS2A02G191400	0.0137622	0.130581	0.00435799	0.0218424	3.85199	9.8583	14.2928	8.67565	TaSdr-A1
TraesCS2A02G514300	23.0312	10.1577	18.8429	2.50873	0.85299	1.28611	0.899038	1.7699
TraesCS2A02G517100	2.29273	17.969	18.0211	10.6826	12.0882	2.56766	6.01936	1.58566
TraesCS2A02G517800	0.000882981	0.00276483	0.00329035	0.00369778	0.594166	0.0266844	0.953843	0.652638
TraesCS2B02G082400	4.15995	0.137279	0.0440788	1.02539	0.1313	0.232653	0.0122583	0.0196386
TraesCS2B02G084200	7.20334	8.71639	2.92443	2.13207	1.44428	8.75213	3.50664	6.93807
TraesCS2B02G151500	11.7357	0.0853969	0.0961623	0.0421369	0.763732	0	0.39623	0.0477245
TraesCS2B02G152100	4.77989	3.94996	0.161544	4.96504	0.550791	0.317962	0.140478	0.294041
TraesCS2B02G215300	0.00413568	0.00413701	0.00189993	0.00952402	2.57727	9.6533	8.20574	7.05719	TaSdr-B1
TraesCS2B02G230900	57.7476	52.9527	44.6377	23.6197	20.0484	78.7029	19.9156	60.2411
TraesCS2B02G418600	7.79972	0.305213	17.3181	0.0871183	0.0806785	0.188935	0	0
TraesCS2B02G419000	2.16249	3.12474	1.34645	2.56929	1.3975	1.76738	2.02529	1.96244
TraesCS2B02G534000	5.10823	1.19597	0.0124465	0.879524	2.79792	13.3207	1.04739	0.474747	CHO1
TraesCS2B02G534500	0.403704	0.388313	0.41002	0.318744	0.352254	0.286138	0	0.0819614
TraesCS2B02G534800	9.35775	8.66299	5.14572	15.5717	3.63859	6.93934	4.48848	19.1631
TraesCS2B02G578500	2.63432	6.77748	0.293808	7.98197	1.3247	11.5599	0.283895	1.41442
TraesCS2B02G578800	33.1239	23.3753	22.2452	5.74066	21.8202	178.626	59.1559	77.3958
TraesCS2B02G579700	0.0498029	0.409771	0.00441688	0.332333	0.0366222	0.0811403	0.0595701	0.00528762
TraesCS2D02G196200	0.00389037	0	0.0632475	0.0158669	1.14512	5.014	9.47584	8.28386	TaSdr-D1
TraesCS2D02G528300	1.58691	3.55731	1.86402	1.79548	1.78085	4.32629	1.57548	2.03701
TraesCS2D02G529000	23.1802	8.46679	9.14907	2.97411	1.16102	0.694068	0.341769	0.950599
TraesCS3A02G006600	0.0324847	0	0.002835	0.0102361	15.8679	54.4402	4.49198	72.5326	TaPHS1-3A
TraesCS3A02G412100	0.822342	0	0.00239504	0.00424066	0.00830114	0	0.0315042	0.0275797
TraesCS3A02G412200	0.391347	0.261382	0.0457683	0.107692	0.0587916	0.287527	0.170183	0.0887551
TraesCS3A02G414000	6.11237	11.0682	8.7182	3.1089	9.02145	21.4642	7.10141	7.53884
TraesCS3A02G414100	8.2721	9.63291	5.75176	7.98021	7.68287	8.14988	4.07068	8.2819
TraesCS3A02G416300	13.447	11.9583	3.52649	0.661485	0.0549584	0	0	0
TraesCS3A02G416600	0.00489062	0.0956244	0.0668241	0.0114532	0.781324	0.0791433	0.119218	0.44115
TraesCS3A02G416700	0.00627397	0.0408506	0.0620979	0.00719975	0.0293782	0	0.0201068	0.00571584
TraesCS3A02G417300	0.0220932	0.0299619	0.00456763	0.0108586	2.4345	11.3264	2.98837	6.00237	TaVp1-3A
TraesCS3A02G472900	0.324412	0.0856213	0.0801395	6.70806	2.21775	0	0	36.7751	TaMYB10-A1
TraesCS3B02G007400	0.00131547	0	0.156605	0.00155054	9.88008	5.77139	0.468652	52.3678	TaPHS1-3B.2
TraesCS3B02G010100	4.83618e-08	0	0.0117181	3.83654e-08	8.68998	11.3678	1.66958	64.5975	TaPHS1-3B.1
TraesCS3B02G320100	0.0519651	0.397332	0.00818381	0.0127779	0.0079164	0	0	0.0100391
TraesCS3B02G320800	0.259317	0.0121749	0.0604177	0.0589217	0.0688332	0	0.121368	0.0587416
TraesCS3B02G321100	0.92895	0.507336	2.49143	0.0854477	0.0997816	0.00804227	0	0.0128152
TraesCS3B02G452200	0.0082709	0.03718	0.00352296	0.0113401	3.24281	13.7727	4.00591	7.90622	TaVp1-3B
TraesCS3B02G515800	0.00489884	0.050723	1.16154	0.618873	0.0910085	0	0	0.0252462
TraesCS3B02G515900	0.0155047	0	0.00105854	0.00591125	0.723718	0	0	9.21952	TaMYB10-B1
TraesCS3B02G517000	0.00672052	0	3.29457e-05	0.00118704	0.308619	0	0.252162	0.108828
TraesCS3B02G517100	16.6351	9.50912	0.538685	17.3262	4.2457	3.63156	5.37168	11.1827
TraesCS3D02G004100	0	0	0	0.000631036	8.00995	22.6592	2.44063	26.0427	TaPHS1-3D
TraesCS3D02G412800	0.0143483	0.0107549	0.00299277	0.00456277	3.18935	15.287	5.08195	5.32738	TaVp1-3D
TraesCS3D02G466900	0.403292	16.4576	0.100454	19.1931	0.0217945	0	0.087936	0.00330471
TraesCS3D02G468400	0.00611474	0	0.000521584	0.0606107	0.318568	0	0	4.2437	TaMYB10-D1
TraesCS4A02G235600	2.6371	2.95268	4.41807	1.02536	6.9997	53.685	4.39463	2.44636	SAPK10
TraesCS4A02G236100	4.35678	6.115	3.08614	2.75468	1.83409	1.94639	0.783702	0.300676
TraesCS4A02G495500	12.0957	6.11246	11.3282	3.80463	5.06836	4.06895	2.26563	1.99967
TraesCS4A02G498600	16.4978	12.8269	7.79244	6.81107	8.59529	16.7097	13.5643	7.28594
TraesCS4B02G387800	7.9719	8.20166	2.99729	8.26405	5.43658	12.9328	4.90632	4.07269
TraesCS5A02G207000	4.93183	6.55046	3.59252	6.12257	4.85042	9.84676	3.40204	3.21985
TraesCS5A02G216200	0.019781	0.14426	0.0120296	0.307182	15.8793	142.303	15.7234	15.6415	TaQsd1-5A
TraesCS5A02G272500	19.995	27.3625	13.6745	23.1762	14.3416	27.053	10.5068	15.6922
TraesCS5A02G497900	0.0821448	0.169321	0.48362	0.234552	0.0883395	0.109944	0	0.10827
TraesCS5A02G498700	0.102186	0	0.709497	0.0754592	0.0626413	0.138949	0.0862572	0.0715367
TraesCS5A02G499400	0.681737	0.188303	0.23898	1.41139	0.200918	0	0	0.363771
TraesCS5B02G214700	0.19895	0.504362	0.205698	0.327879	18.0139	130.637	31.7894	27.234	TaQsd1-5B
TraesCS5B02G225600	17.489	1.46561	0.00522521	0.140116	0.680766	5.09261	0	0.00861958	GASA6
TraesCS5B02G226100	0.0359648	0.463022	0.909474	0.85549	0.633823	0.198516	0.115575	6.16623	MYB96
TraesCS5B02G226300	6.3622	13.8654	33.3199	3.92885	3.82523	5.00703	1.87603	4.90519
TraesCS5D02G224200	0.0213854	0.252074	0.0148026	0.138814	20.7477	174.981	25.561	28.8625	TaQsd1-5D
TraesCS6B02G260700	18.3825	13.062	17.8272	3.90323	6.27309	13.6762	7.48576	6.00605
TraesCS6B02G262400	9.86257	14.7228	7.03855	4.86761	1.70554	7.40995	0.824832	1.31639
TraesCS6B02G263000	18.708	3.33933	5.02547	0.815623	0.856188	0.401126	0.781647	2.08615
TraesCS6B02G263800	4.87438	6.91059	3.74632	0.850875	0.258667	0.0662529	0.112521	0.22705
TraesCS6D02G357200	0	0	0	0.0017225	0.0063416	0	0.0248223	0.00760709
TraesCS6D02G357500	2.81468	0.382908	0.331926	0.39783	0.0724154	0.243282	0.0795573	0.223478
TraesCS7A02G015500	0	0	0.00688777	0.0107826	0.0064049	0	0	0
TraesCS7A02G016000	49.4149	54.2307	33.9939	23.7774	13.3751	3.25535	5.5903	36.3814
TraesCS7A02G016800	0.0332185	0	0.00713441	0.0257747	0.0475723	0.32289	0.0292338	0
TraesCS7A02G017600	7.2258	13.2229	9.8519	6.9515	3.74287	4.27229	0.985954	1.56078
TraesCS7A02G474200	101.705	0.766793	0.205196	0.301528	0.00617091	0.0578273	0.00655723	0
TraesCS7A02G475600	0.0237459	0.0108223	0.0170792	0.082169	0.0606025	0	0	0.0223339
TraesCS7A02G475700	2.341	4.85515	1.46043	0.785906	0.454653	0.327863	5.01362	0.263677
TraesCS7A02G477700	0.00032337	0	0	0.00315051	0.00587667	0	0	0
TraesCS7B02G010500	0.704461	1.7873	2.59634	1.03762	0.400908	0.907182	0.283744	0.484724
TraesCS7B02G011700	0	0	0	0.110598	0.0210124	0	0	0
TraesCS7B02G050100	13.1172	15.4581	5.9167	12.4571	15.6415	36.9699	9.49724	9.1648	PKL
TraesCS7B02G050500	3.56714	7.18706	4.57066	20.6851	24.5843	10.5674	111.834	10.1278
TraesCS7B02G050600	1.111	1.02998	0.732064	1.42286	0.722266	1.19567	0.652996	0.711244
TraesCS7B02G430500	0.00164692	0	0.00383741	0.0870831	0.202767	0	0.0263665	0.210688
TraesCS7B02G433500	5.90776	7.89893	1.34139	3.96941	3.50806	29.31	3.46602	1.42139
Expression data were dowloaded from https://www.wheat-expression.com/.

## Sheet: Table S10
Table S10. Information about 29 candidate genes to PHS tolerance.
QTL	Chromosome	Gene ID (v1.1)	Start (v1.1)	END (v1.1)	Gene ID (v2.1)	Start (v2.1)	END (v2.1)	Gene ID (v1.0)	Start (v1.0)	END (v1.0)	Function description	Domain	Genes or homologs related to PHS tolerance or dormancy
Qphs.hbaas-1A	1A	TraesCS1A02G022500	10.9697	10.9729	TraesCS1A03G0050800	12.3594	12.3627	TraesCS1A01G022500	10.9699	10.9729	auxin response factor 21	null
Qphs.hbaas-2A*	2A	TraesCS2A02G517800	741.093	741.107	TraesCS2A03G1203100	745.129	745.143	TraesCS2A01G517800	741.094	741.107	SPOC domain / transcription elongation factor S-II protein	PF07744: SPOC domain
Qphs.hbaas-2B.1	2B	TraesCS2B02G084200	47.167	47.1733	TraesCS2B03G0190600	54.1737	54.18	TraesCS2B01G084200	47.1672	47.173	Glycerol-3-phosphate dehydrogenase	PF01266: FAD dependent oxidoreductase; PF16901: C-terminal domain of alpha-glycerophosphate oxidase
Qphs.hbaas-2B.3*	2B	TraesCS2B02G230900	227.077	227.081	TraesCS2B03G0554800	235.034	235.039	TraesCS2B01G230900	227.077	227.081	Arf GTPase activating protein	PF01412: Putative GTPase activating protein for Arf
Qphs.hbaas-2B.5	2B	TraesCS2B02G534000	730.298	730.303	TraesCS2B03G1339000	738.683	738.687	TraesCS2B01G534000	730.299	730.303	AP2-like ethylene-responsive transcription factor	PF00847: AP2 domain	CHO1
		TraesCS2B02G534800	731	731.005	TraesCS2B03G1339900	739.383	739.388	TraesCS2B01G534800	731	731.005	Jasmonate ZIM domain-containing protein	PF06200: tify domain; PF09425: Divergent CCT motif
Qphs.hbaas-2B.6	2B	TraesCS2B02G578800	767.019	767.023	TraesCS2B03G1445100	776.185	776.189	TraesCS2B01G578800	767.019	767.023	Phosphoribosylformylglycinamidine synthase subunit PurQ	PF01965: DJ-1/PfpI family
Qphs.hbaas-2D	2D	TraesCS2D02G528300	615.715	615.719	TraesCS2D03G1176800	618.641	618.645	TraesCS2D01G528300	615.715	615.719	(RAP Annotation release2) Conserved hypothetical protein	null
Qphs.hbaas-3A	3A	TraesCS3A02G412200	655.896	655.897	TraesCS3A03G0961500	656.078	656.078	TraesCS3A01G412200	655.896	655.897	Salicylate O-methyltransferase	PF03492: SAM dependent carboxyl methyltransferase
		TraesCS3A02G414000	657.616	657.621	TraesCS3A03G0965700	657.787	657.792	TraesCS3A01G414000	657.616	657.621	Magnesium transporter MRS2-like protein	null
		TraesCS3A02G416600	659.026	659.027	TraesCS3A03G0969400	659.244	659.244	TraesCS3A01G416600	659.026	659.027	B3 domain-containing protein	null
		TraesCS3A02G417300	659.552	659.557	TraesCS3A03G0970200	659.764	659.769	TraesCS3A01G417300	659.552	659.557	Transcription factor viviparous 1	PF02362: B3 DNA binding domain; IPR003340: B3 DNA binding domain; IPR015300: DNA-binding pseudobarrel domain	TaVp1-3A
Qphs.hbaas-3B.2*	3B	TraesCS3B02G515900	757.918	757.92	TraesCS3B03G1279100	773.23	773.232	TraesCS3B01G515900	757.918	757.92	Myb transcription factor	PF00249: Myb-like DNA-binding domain	TaMYB10-B1
		TraesCS3B02G517000	760.051	760.056	TraesCS3B03G1282900	775.398	775.403	TraesCS3B01G517000	760.051	760.056	Two-component response regulator	PF00072: Response regulator receiver domain; PF00249: Myb-like DNA-binding domain
Qphs.hbaas-3D*	3D	TraesCS3D02G468400	570.801	570.803	TraesCS3D03G1031600	572.162	572.164	TraesCS3D01G468400	570.801	570.803	Myb transcription factor	PF00249: Myb-like DNA-binding domain	TaMYB10-D1
Qphs.hbaas-4A.1	4A	TraesCS4A02G235600	544.198	544.201	TraesCS4A03G0621500	543.18	543.183	TraesCS4A01G235600	544.198	544.201	Kinase family protein	PF00069: Protein kinase domain	SNRK2.2, SAPK10
Qphs.hbaas-4A.2	4A	TraesCS4A02G498600	743.949	743.955	TraesCS4A03G1251200	753.103	753.11	TraesCS4A01G498600	743.949	743.955	RING/FYVE/PHD zinc finger protein	PF16135: TPL-binding domain in jasmonate signalling
Qphs.hbaas-4B	4B	TraesCS4B02G387800	665.397	665.405	TraesCS4B03G0990100	665.549	665.558	TraesCS4B01G387800	665.397	665.405	THO complex subunit 1	PF11957: THO complex subunit 1 transcription elongation factor
Qphs.hbaas-5A.1*	5A	TraesCS5A02G207000	417.883	417.897	TraesCS5A03G0536600	418.057	418.071	TraesCS5A01G207000	417.883	417.896	Transcription initiation factor TFIID subunit 2	PF01433: Peptidase family M1
Qphs.hbaas-5B.2*	5B	TraesCS5B02G225600	401.073	401.074	TraesCS5B03G0594600	404.051	404.052	TraesCS5B01G225600	401.073	401.074	Gibberellin-regulated family protein	PF02704: Gibberellin regulated protein	GASA6
		TraesCS5B02G226100	402.75	402.752	TraesCS5B03G0596100	405.72	405.721	TraesCS5B01G226100	402.75	402.752	Myb factor	PF00249: Myb-like DNA-binding domain	MYB96
Qphs.hbaas-6D*	6D	TraesCS6D02G357200	450.907	450.907	TraesCS6D03G0825300	472.41	472.411	TraesCS6D01G357200	450.907	450.907	B3 domain-containing protein	null
Qphs.hbaas-7A.1	7A	TraesCS7A02G016000	6.84571	6.84948	TraesCS7A03G0033500	7.17091	7.17467	TraesCS7A01G016000	6.84591	6.84852	Mitochondrial pyruvate carrier	PF03650: Uncharacterised protein family (UPF0041)
		TraesCS7A02G016800	7.42283	7.42398	TraesCS7A03G0035900	7.90429	7.90543	TraesCS7A01G016800	7.42283	7.42398	Myb/SANT-like DNA-binding domain protein	PF12776: Myb/SANT-like DNA-binding domain
Qphs.hbaas-7A.2*	7A	TraesCS7A02G477700	671.19	671.191	TraesCS7A03G1156200	675.784	675.785	TraesCS7A01G477700	671.19	671.191	Myb/SANT-like DNA-binding domain protein	PF12776: Myb/SANT-like DNA-binding domain
Qphs.hbaas-7B.2*	7B	TraesCS7B02G050100	51.0677	51.0887	TraesCS7B03G0135700	53.4917	53.5122	TraesCS7B01G050100	51.068	51.0887	Chromatin-remodeling factor CHD3	PF00385: Chromo (CHRromatin Organisation MOdifier) domain; PF00176: SNF2 family N-terminal domain; PF00271: Helicase conserved C-terminal domain; PF06465: Domain of Unknown Function (DUF1087); PF06461: Domain of Unknown Function (DUF1086)	PKL
		TraesCS7B02G050500	52.3477	52.3504	TraesCS7B03G0136700	54.7574	54.7601	TraesCS7B01G050500	52.3481	52.3501	Bidirectional sugar transporter SWEET	PF03083: Sugar efflux transporter for intercellular exchange
Qphs.hbaas-7B.3*	7B	TraesCS7B02G430500	699.135	699.139	TraesCS7B03G1167900	708.816	708.82	TraesCS7B01G430500	699.135	699.139	Telomere repeat-binding factor like-protein	PF13921: Myb-like DNA-binding domain
		TraesCS7B02G433500	700.83	700.838	TraesCS7B03G1176100	710.498	710.506	TraesCS7B01G433500	700.829	700.838	WD40 repeat-like protein	PF12894: Anaphase-promoting complex subunit 4 WD40 domain; PF00400: WD domain, G-beta repeat; PF04192: Utp21 specific WD40 associated putative domain
* Stable QTLs identified by more than two modles or environments.
QTLs in bold are noval QTLs

[truncated: 2 more sheets: Table S11, Table S12]
